# Supplementary material for: Environmental filling materials based on phosphogypsum powder with municipal solid waste incineration ash
Source: Sci Rep. 2023 Jan 10;13:478. doi: 10.1038/s41598-022-26731-9 (PMC9832018; doi:10.1038/s41598-022-26731-9)
Supplement: Supplementary file 1 — Supplementary Information. [file 41598_2022_26731_MOESM1_ESM.xlsx]

## Sheet: Mechanical Property
		MSWIA dosage
		0	1.9	3.32	4.27
		3	2.13	3.28	4.42
	Compressive strength (MPa)	5	1.62	2.47	3.38
		10	1.01	1.93	2.53
		30	0.34	0.71	0.96
		MSWIA dosage
	Flexural strength (MPa)	0	0.73	1.38	1.81
		3	0.8	1.44	1.92
		5	0.55	0.89	1.41
		10	0.32	0.69	0.93
		30	0.13	0.26	0.44
			Compressive strength	Flexural strength
	mechanical properties	1	4.94	2.38
		2	4.42	1.9

## Sheet: XRD Analysis
		10	29	10	830	10	1629	10	2423	10	3223											10	30.5217	10	177.745									10	18	10	628	10	1216
		10.02	37	10.02	820	10.02	1625	10.02	2425	10.02	3222											10.02	30.7444	10.02	178.018									10.02	21	10.02	638	10.02	1222
		10.04	28	10.04	824	10.04	1625	10.04	2427	10.04	3221											10.04	30.9899	10.04	178.27									10.04	11	10.04	642	10.04	1238
Influence of MSWIA dosage on crystal dosage in NBFM		10.06	42	10.06	821	10.06	1626	10.06	2425	10.06	3216											10.06	31.2581	10.06	178.502			Influence of MSWIA dosage on crystal dosage in NBFM						10.06	19	10.06	625	10.06	1234
		10.08	33	10.08	822	10.08	1630	10.08	2419	10.08	3230											10.08	31.5491	10.08	178.714									10.08	19	10.08	631	10.08	1232
		10.1	30	10.1	822	10.1	1627	10.1	2418	10.1	3218											10.1	31.8629	10.1	178.906									10.1	27	10.1	628	10.1	1213
		10.12	32	10.12	826	10.12	1624	10.12	2417	10.12	3218			Influence of water washing pretreatment on crystal dosage of MSWIA								10.12	32.1994	10.12	179.077									10.12	14	10.12	618	10.12	1225
		10.14	32	10.14	825	10.14	1621	10.14	2421	10.14	3226											10.14	32.5587	10.14	179.228									10.14	25	10.14	628	10.14	1226
		10.16	38	10.16	818	10.16	1624	10.16	2425	10.16	3229											10.16	32.9407	10.16	179.36									10.16	16	10.16	623	10.16	1236
		10.18	27	10.18	821	10.18	1624	10.18	2420	10.18	3214											10.18	33.3456	10.18	179.47									10.18	11	10.18	626	10.18	1235
		10.2	32	10.2	818	10.2	1623	10.2	2419	10.2	3222											10.2	33.7731	10.2	179.561									10.2	27	10.2	631	10.2	1235
		10.22	22	10.22	826	10.22	1630	10.22	2423	10.22	3225											10.22	34.5322	10.22	179.611									10.22	21	10.22	624	10.22	1238
		10.24	31	10.24	831	10.24	1625	10.24	2423	10.24	3230											10.24	35.5518	10.24	180.338									10.24	20	10.24	626	10.24	1233
		10.26	30	10.26	822	10.26	1621	10.26	2419	10.26	3223											10.26	36.2913	10.26	180.181									10.26	13	10.26	617	10.26	1220
		10.28	30	10.28	821	10.28	1631	10.28	2421	10.28	3220											10.28	36.1576	10.28	180.551									10.28	11	10.28	624	10.28	1226
		10.3	29	10.3	824	10.3	1621	10.3	2424	10.3	3220											10.3	36.3567	10.3	180.414									10.3	20	10.3	634	10.3	1238
		10.32	32	10.32	816	10.32	1634	10.32	2422	10.32	3223											10.32	36.2122	10.32	180.879									10.32	20	10.32	629	10.32	1228
		10.34	20	10.34	819	10.34	1635	10.34	2418	10.34	3219											10.34	36.0713	10.34	179.807									10.34	16	10.34	632	10.34	1225
		10.36	36	10.36	821	10.36	1627	10.36	2426	10.36	3223											10.36	37.3328	10.36	179.168									10.36	27	10.36	617	10.36	1221
		10.38	23	10.38	822	10.38	1620	10.38	2421	10.38	3224											10.38	38.3249	10.38	179.355									10.38	19	10.38	633	10.38	1230
		10.4	26	10.4	822	10.4	1625	10.4	2432	10.4	3226											10.4	39.3374	10.4	179.614									10.4	18	10.4	633	10.4	1231
		10.42	33	10.42	824	10.42	1631	10.42	2433	10.42	3227											10.42	39.2648	10.42	178.527									10.42	23	10.42	626	10.42	1227
		10.44	27	10.44	828	10.44	1632	10.44	2427	10.44	3233											10.44	39.49	10.44	179.169									10.44	22	10.44	633	10.44	1232
		10.46	30	10.46	830	10.46	1629	10.46	2429	10.46	3231											10.46	38.7725	10.46	178.81									10.46	18	10.46	632	10.46	1235
		10.48	29	10.48	826	10.48	1625	10.48	2430	10.48	3226											10.48	39.0327	10.48	178.227									10.48	36	10.48	631	10.48	1234
		10.5	22	10.5	824	10.5	1628	10.5	2431	10.5	3239											10.5	38.9297	10.5	179.164									10.5	20	10.5	627	10.5	1238
		10.52	27	10.52	818	10.52	1627	10.52	2419	10.52	3229											10.52	39.4397	10.52	180.191									10.52	17	10.52	644	10.52	1231
		10.54	33	10.54	832	10.54	1632	10.54	2428	10.54	3232											10.54	40.9958	10.54	179.916									10.54	24	10.54	636	10.54	1239
		10.56	31	10.56	823	10.56	1634	10.56	2424	10.56	3228											10.56	40.629	10.56	179.08									10.56	26	10.56	634	10.56	1224
		10.58	30	10.58	839	10.58	1637	10.58	2434	10.58	3227											10.58	40.2073	10.58	179.381									10.58	16	10.58	630	10.58	1239
		10.6	38	10.6	825	10.6	1627	10.6	2428	10.6	3228											10.6	40.5924	10.6	179.784									10.6	25	10.6	622	10.6	1235
		10.62	44	10.62	827	10.62	1628	10.62	2431	10.62	3234											10.62	40.8575	10.62	180.081									10.62	18	10.62	625	10.62	1235
		10.64	32	10.64	827	10.64	1631	10.64	2431	10.64	3232											10.64	39.866	10.64	179.955									10.64	20	10.64	621	10.64	1228
		10.66	27	10.66	832	10.66	1622	10.66	2432	10.66	3226											10.66	39.3835	10.66	179.588									10.66	30	10.66	632	10.66	1225
		10.68	47	10.68	820	10.68	1622	10.68	2427	10.68	3236											10.68	38.981	10.68	180.107									10.68	15	10.68	628	10.68	1234
		10.7	38	10.7	823	10.7	1624	10.7	2424	10.7	3222											10.7	39.4724	10.7	180.474									10.7	20	10.7	625	10.7	1228
		10.72	28	10.72	811	10.72	1621	10.72	2433	10.72	3224											10.72	39.2328	10.72	180.808									10.72	16	10.72	621	10.72	1225
		10.74	25	10.74	827	10.74	1633	10.74	2429	10.74	3224											10.74	37.9967	10.74	180.679									10.74	23	10.74	615	10.74	1222
		10.76	34	10.76	818	10.76	1623	10.76	2426	10.76	3224											10.76	37.9405	10.76	182.058									10.76	24	10.76	626	10.76	1230
		10.78	30	10.78	820	10.78	1621	10.78	2423	10.78	3230											10.78	38.1321	10.78	183.494									10.78	22	10.78	632	10.78	1223
		10.8	26	10.8	829	10.8	1626	10.8	2419	10.8	3225											10.8	37.5757	10.8	184.839									10.8	23	10.8	630	10.8	1219
		10.82	33	10.82	826	10.82	1635	10.82	2428	10.82	3226											10.82	37.172	10.82	184.971									10.82	23	10.82	635	10.82	1239
		10.84	33	10.84	821	10.84	1616	10.84	2424	10.84	3214											10.84	36.9042	10.84	186.453									10.84	19	10.84	628	10.84	1219
		10.86	33	10.86	821	10.86	1626	10.86	2422	10.86	3221											10.86	36.9078	10.86	186.305									10.86	21	10.86	636	10.86	1221
		10.88	27	10.88	836	10.88	1620	10.88	2427	10.88	3231											10.88	37.4806	10.88	186.043									10.88	21	10.88	623	10.88	1219
		10.9	24	10.9	821	10.9	1628	10.9	2426	10.9	3214											10.9	37.8964	10.9	185.771									10.9	31	10.9	636	10.9	1230
		10.92	31	10.92	825	10.92	1626	10.92	2424	10.92	3224											10.92	37.085	10.92	184.566									10.92	21	10.92	618	10.92	1229
		10.94	23	10.94	824	10.94	1630	10.94	2419	10.94	3220											10.94	36.0742	10.94	182.529									10.94	18	10.94	622	10.94	1231
		10.96	20	10.96	825	10.96	1633	10.96	2428	10.96	3218											10.96	35.3782	10.96	182.015									10.96	25	10.96	626	10.96	1227
		10.98	34	10.98	821	10.98	1623	10.98	2421	10.98	3216											10.98	34.4233	10.98	182.363									10.98	31	10.98	629	10.98	1224
		11	30	11	819	11	1629	11	2426	11	3221											11	34.9497	11	181.546									11	21	11	632	11	1229
		11.02	26	11.02	831	11.02	1625	11.02	2433	11.02	3219											11.02	33.9029	11.02	180.853									11.02	24	11.02	628	11.02	1225
		11.04	28	11.04	826	11.04	1617	11.04	2421	11.04	3225											11.04	33.0046	11.04	180.042									11.04	25	11.04	624	11.04	1233
		11.06	31	11.06	826	11.06	1625	11.06	2426	11.06	3219											11.06	32.8457	11.06	178.974									11.06	23	11.06	630	11.06	1219
		11.08	29	11.08	821	11.08	1626	11.08	2416	11.08	3225											11.08	32.4874	11.08	178.336									11.08	23	11.08	623	11.08	1220
		11.1	28	11.1	823	11.1	1625	11.1	2426	11.1	3217											11.1	32.7113	11.1	177.239									11.1	21	11.1	627	11.1	1225
		11.12	32	11.12	822	11.12	1624	11.12	2422	11.12	3223											11.12	31.2932	11.12	177.245									11.12	17	11.12	624	11.12	1231
		11.14	37	11.14	819	11.14	1629	11.14	2423	11.14	3230											11.14	30.1066	11.14	177.886									11.14	11	11.14	634	11.14	1235
		11.16	31	11.16	828	11.16	1629	11.16	2426	11.16	3228											11.16	30.1402	11.16	178.502									11.16	17	11.16	620	11.16	1227
		11.18	31	11.18	826	11.18	1624	11.18	2414	11.18	3228											11.18	30.1739	11.18	179.99									11.18	27	11.18	629	11.18	1224
		11.2	28	11.2	824	11.2	1621	11.2	2418	11.2	3221											11.2	30.2223	11.2	180.528									11.2	20	11.2	625	11.2	1227
		11.22	50	11.22	827	11.22	1629	11.22	2429	11.22	3220											11.22	31.3308	11.22	180.235									11.22	20	11.22	637	11.22	1223
		11.24	37	11.24	819	11.24	1630	11.24	2428	11.24	3227											11.24	30.8137	11.24	180.067									11.24	20	11.24	644	11.24	1229
		11.26	41	11.26	821	11.26	1630	11.26	2438	11.26	3225											11.26	31.3266	11.26	179.645									11.26	19	11.26	644	11.26	1236
		11.28	41	11.28	823	11.28	1631	11.28	2435	11.28	3235											11.28	32.4328	11.28	178.892									11.28	23	11.28	642	11.28	1236
		11.3	24	11.3	825	11.3	1622	11.3	2437	11.3	3225											11.3	32.7006	11.3	177.871									11.3	23	11.3	641	11.3	1242
		11.32	32	11.32	826	11.32	1638	11.32	2439	11.32	3225											11.32	31.744	11.32	177.54									11.32	34	11.32	636	11.32	1239
		11.34	56	11.34	833	11.34	1640	11.34	2426	11.34	3234											11.34	31.7842	11.34	177.592									11.34	26	11.34	651	11.34	1240
		11.36	43	11.36	837	11.36	1640	11.36	2443	11.36	3228											11.36	32.797	11.36	178.302									11.36	21	11.36	662	11.36	1256
		11.38	39	11.38	838	11.38	1627	11.38	2433	11.38	3244											11.38	32.0281	11.38	178.094									11.38	26	11.38	654	11.38	1243
		11.4	40	11.4	838	11.4	1640	11.4	2448	11.4	3236											11.4	32.3269	11.4	177.856									11.4	32	11.4	673	11.4	1255
		11.42	54	11.42	834	11.42	1642	11.42	2441	11.42	3238											11.42	32.0703	11.42	177.638									11.42	29	11.42	673	11.42	1264
		11.44	49	11.44	852	11.44	1640	11.44	2458	11.44	3241											11.44	32.5512	11.44	177.035									11.44	23	11.44	677	11.44	1251
		11.46	54	11.46	859	11.46	1666	11.46	2447	11.46	3251											11.46	33.0402	11.46	175.754									11.46	40	11.46	697	11.46	1295
		11.48	61	11.48	858	11.48	1652	11.48	2470	11.48	3252											11.48	33.0928	11.48	175.858									11.48	28	11.48	706	11.48	1293
		11.5	61	11.5	859	11.5	1665	11.5	2488	11.5	3261											11.5	34.8836	11.5	177.4									11.5	61	11.5	717	11.5	1317
		11.52	73	11.52	861	11.52	1692	11.52	2496	11.52	3260											11.52	36.0007	11.52	179.181									11.52	45	11.52	742	11.52	1305
		11.54	88	11.54	897	11.54	1716	11.54	2505	11.54	3271											11.54	38.1422	11.54	181.869									11.54	59	11.54	747	11.54	1335
		11.56	96	11.56	890	11.56	1760	11.56	2539	11.56	3501											11.56	39.3978	11.56	185.093									11.56	63	11.56	818	11.56	1383
		11.58	115	11.58	927	11.58	1776	11.58	2566	11.58	3510											11.58	40.8803	11.58	188.167									11.58	60	11.58	882	11.58	1443
		11.6	138	11.6	948	11.6	1823	11.6	2607	11.6	3550											11.6	41.9925	11.6	191.238									11.6	77	11.6	928	11.6	1526
		11.62	212	11.62	967	11.62	1866	11.62	2674	11.62	3570											11.62	42.3292	11.62	194.517									11.62	89	11.62	1010	11.62	1552
		11.64	282	11.64	1019	11.64	1940	11.64	2423	11.64	3802											11.64	43.2465	11.64	196.74									11.64	450	11.64	1073	11.64	1608
		11.66	331	11.66	1123	11.66	2081	11.66	2471	11.66	3861											11.66	44.5061	11.66	199.405									11.66	495	11.66	1060	11.66	1657
		11.68	484	11.68	1187	11.68	2136	11.68	2594	11.68	3907											11.68	44.1033	11.68	200.313									11.68	518	11.68	1027	11.68	1692
		11.7	627	11.7	1236	11.7	2178	11.7	2751	11.7	3927											11.7	43.339	11.7	200.553									11.7	529	11.7	1003	11.7	1666
		11.72	725	11.72	1266	11.72	2136	11.72	2928	11.72	3961											11.72	41.8588	11.72	200.231									11.72	584	11.72	957	11.72	1567
		11.74	858	11.74	1261	11.74	2101	11.74	3065	11.74	3949											11.74	40.5842	11.74	198.963									11.74	612	11.74	851	11.74	1560
		11.76	886	11.76	1171	11.76	2044	11.76	3123	11.76	3912											11.76	38.9667	11.76	196.589									11.76	679	11.76	710	11.76	1406
		11.78	873	11.78	1162	11.78	1977	11.78	3113	11.78	3849											11.78	36.3148	11.78	194.389									11.78	721	11.78	695	11.78	1341
		11.8	820	11.8	1065	11.8	1844	11.8	2962	11.8	3805											11.8	33.7643	11.8	191.189									11.8	699	11.8	681	11.8	1266
		11.82	655	11.82	965	11.82	1743	11.82	2833	11.82	3778											11.82	31.7404	11.82	187.933									11.82	667	11.82	652	11.82	1264
		11.84	549	11.84	909	11.84	1678	11.84	2694	11.84	3508											11.84	29.2955	11.84	184.448									11.84	626	11.84	650	11.84	1237
		11.86	327	11.86	878	11.86	1658	11.86	2451	11.86	3474											11.86	28.6463	11.86	181.592									11.86	588	11.86	650	11.86	1231
		11.88	232	11.88	850	11.88	1643	11.88	2592	11.88	3475											11.88	28.5574	11.88	179.531									11.88	507	11.88	647	11.88	1222
		11.9	119	11.9	851	11.9	1633	11.9	2506	11.9	3455											11.9	29.3746	11.9	178.345									11.9	457	11.9	629	11.9	1222
		11.92	82	11.92	839	11.92	1645	11.92	2483	11.92	3445											11.92	29.4515	11.92	176.681									11.92	75	11.92	628	11.92	1228
		11.94	73	11.94	833	11.94	1635	11.94	2440	11.94	3244											11.94	29.4047	11.94	176.937									11.94	65	11.94	632	11.94	1237
		11.96	61	11.96	839	11.96	1632	11.96	2453	11.96	3244											11.96	28.7323	11.96	176.829									11.96	34	11.96	636	11.96	1229
		11.98	45	11.98	832	11.98	1632	11.98	2461	11.98	3235											11.98	28.2903	11.98	176.606									11.98	36	11.98	628	11.98	1227
		12	49	12	818	12	1623	12	2450	12	3228											12	28.6858	12	177.267									12	29	12	634	12	1239
		12.02	49	12.02	829	12.02	1635	12.02	2433	12.02	3233											12.02	28.8258	12.02	177.147									12.02	32	12.02	641	12.02	1246
		12.04	37	12.04	828	12.04	1627	12.04	2436	12.04	3234											12.04	29.8114	12.04	177.137									12.04	32	12.04	639	12.04	1237
		12.06	42	12.06	820	12.06	1632	12.06	2430	12.06	3231											12.06	29.0883	12.06	176.773									12.06	34	12.06	633	12.06	1225
		12.08	36	12.08	821	12.08	1633	12.08	2440	12.08	3223											12.08	29.7087	12.08	176.472									12.08	36	12.08	630	12.08	1220
		12.1	39	12.1	831	12.1	1625	12.1	2429	12.1	3229											12.1	29.8428	12.1	175.858									12.1	28	12.1	632	12.1	1230
		12.12	25	12.12	824	12.12	1624	12.12	2422	12.12	3217											12.12	29.9124	12.12	175.132									12.12	20	12.12	624	12.12	1235
		12.14	23	12.14	827	12.14	1621	12.14	2430	12.14	3230											12.14	30.2733	12.14	175.228									12.14	29	12.14	628	12.14	1225
		12.16	31	12.16	821	12.16	1628	12.16	2425	12.16	3229											12.16	30.2602	12.16	175.894									12.16	23	12.16	626	12.16	1228
		12.18	38	12.18	819	12.18	1629	12.18	2426	12.18	3234											12.18	30.2138	12.18	175.712									12.18	24	12.18	634	12.18	1227
		12.2	25	12.2	824	12.2	1630	12.2	2432	12.2	3226											12.2	30.05	12.2	175.431									12.2	22	12.2	620	12.2	1222
		12.22	26	12.22	829	12.22	1635	12.22	2429	12.22	3229											12.22	30.406	12.22	176.226									12.22	23	12.22	629	12.22	1221
		12.24	21	12.24	824	12.24	1625	12.24	2432	12.24	3231											12.24	29.8755	12.24	176.302									12.24	16	12.24	634	12.24	1226
		12.26	20	12.26	820	12.26	1620	12.26	2418	12.26	3217											12.26	31.2759	12.26	178.052									12.26	18	12.26	624	12.26	1222
		12.28	30	12.28	826	12.28	1624	12.28	2428	12.28	3225											12.28	31.4851	12.28	178.879									12.28	23	12.28	639	12.28	1226
		12.3	22	12.3	823	12.3	1624	12.3	2420	12.3	3230											12.3	31.1739	12.3	179.259									12.3	32	12.3	636	12.3	1230
		12.32	30	12.32	831	12.32	1625	12.32	2433	12.32	3225											12.32	31.0932	12.32	178.764									12.32	23	12.32	617	12.32	1217
		12.34	23	12.34	818	12.34	1622	12.34	2418	12.34	3225											12.34	30.6734	12.34	178.723									12.34	12	12.34	622	12.34	1224
		12.36	28	12.36	819	12.36	1630	12.36	2419	12.36	3230											12.36	30.138	12.36	178.712									12.36	22	12.36	635	12.36	1222
		12.38	26	12.38	827	12.38	1620	12.38	2434	12.38	3216											12.38	28.8748	12.38	178.606									12.38	11	12.38	627	12.38	1236
		12.4	28	12.4	827	12.4	1622	12.4	2429	12.4	3226											12.4	29.1242	12.4	177.575									12.4	19	12.4	626	12.4	1229
		12.42	38	12.42	823	12.42	1627	12.42	2419	12.42	3226											12.42	28.8248	12.42	177.162									12.42	18	12.42	638	12.42	1228
		12.44	28	12.44	824	12.44	1635	12.44	2423	12.44	3222											12.44	29.0013	12.44	176.885									12.44	23	12.44	629	12.44	1221
		12.46	29	12.46	826	12.46	1621	12.46	2431	12.46	3219											12.46	29.1252	12.46	176.247									12.46	18	12.46	635	12.46	1221
		12.48	35	12.48	824	12.48	1624	12.48	2426	12.48	3226											12.48	30.2504	12.48	177.421									12.48	26	12.48	631	12.48	1234
		12.5	22	12.5	828	12.5	1635	12.5	2418	12.5	3223											12.5	30.4224	12.5	177.429									12.5	21	12.5	614	12.5	1231
		12.52	27	12.52	828	12.52	1621	12.52	2432	12.52	3230											12.52	31.1958	12.52	176.941									12.52	11	12.52	628	12.52	1228
		12.54	34	12.54	825	12.54	1635	12.54	2416	12.54	3220											12.54	31.2612	12.54	177.327									12.54	15	12.54	632	12.54	1219
		12.56	24	12.56	822	12.56	1617	12.56	2428	12.56	3222											12.56	30.7215	12.56	177.007									12.56	24	12.56	627	12.56	1231
		12.58	31	12.58	815	12.58	1625	12.58	2424	12.58	3214											12.58	30.6234	12.58	176.175									12.58	20	12.58	635	12.58	1216
		12.6	31	12.6	823	12.6	1627	12.6	2429	12.6	3225											12.6	30.6509	12.6	176.796									12.6	20	12.6	628	12.6	1226
		12.62	29	12.62	821	12.62	1626	12.62	2432	12.62	3221											12.62	31.1376	12.62	177.17									12.62	16	12.62	635	12.62	1227
		12.64	34	12.64	837	12.64	1625	12.64	2435	12.64	3223											12.64	31.407	12.64	177.528									12.64	17	12.64	624	12.64	1230
		12.66	24	12.66	819	12.66	1626	12.66	2418	12.66	3226											12.66	31.7571	12.66	177.369									12.66	25	12.66	628	12.66	1219
		12.68	25	12.68	840	12.68	1619	12.68	2423	12.68	3221											12.68	32.4456	12.68	176.792									12.68	21	12.68	620	12.68	1231
		12.7	17	12.7	822	12.7	1628	12.7	2424	12.7	3223											12.7	32.5606	12.7	176.014									12.7	21	12.7	629	12.7	1234
		12.72	24	12.72	827	12.72	1639	12.72	2426	12.72	3226											12.72	32.5819	12.72	175.129									12.72	26	12.72	629	12.72	1222
		12.74	19	12.74	834	12.74	1623	12.74	2425	12.74	3229											12.74	31.8781	12.74	174.496									12.74	21	12.74	626	12.74	1224
		12.76	20	12.76	818	12.76	1626	12.76	2427	12.76	3231											12.76	31.6839	12.76	174.713									12.76	22	12.76	628	12.76	1235
		12.78	24	12.78	821	12.78	1621	12.78	2425	12.78	3224											12.78	32.4655	12.78	174.444									12.78	26	12.78	628	12.78	1234
		12.8	36	12.8	814	12.8	1626	12.8	2417	12.8	3230											12.8	33.5986	12.8	173.183									12.8	24	12.8	625	12.8	1226
		12.82	31	12.82	826	12.82	1621	12.82	2421	12.82	3228											12.82	34.7329	12.82	173.237									12.82	15	12.82	629	12.82	1228
		12.84	32	12.84	828	12.84	1631	12.84	2426	12.84	3233											12.84	35.6103	12.84	173.359									12.84	21	12.84	622	12.84	1233
		12.86	27	12.86	822	12.86	1619	12.86	2427	12.86	3219											12.86	36.4459	12.86	174.058									12.86	17	12.86	631	12.86	1231
		12.88	30	12.88	825	12.88	1622	12.88	2422	12.88	3222											12.88	36.5286	12.88	175.227									12.88	26	12.88	638	12.88	1233
		12.9	26	12.9	829	12.9	1627	12.9	2427	12.9	3228											12.9	36.5698	12.9	174.58									12.9	21	12.9	634	12.9	1216
		12.92	33	12.92	818	12.92	1620	12.92	2417	12.92	3221											12.92	35.0772	12.92	174.391									12.92	14	12.92	632	12.92	1235
		12.94	27	12.94	820	12.94	1622	12.94	2426	12.94	3232											12.94	34.7404	12.94	174.689									12.94	18	12.94	637	12.94	1225
		12.96	23	12.96	832	12.96	1629	12.96	2428	12.96	3219											12.96	32.9928	12.96	174.401									12.96	16	12.96	627	12.96	1213
		12.98	26	12.98	822	12.98	1617	12.98	2422	12.98	3231											12.98	32.8405	12.98	174.75									12.98	13	12.98	630	12.98	1231
		13	29	13	828	13	1628	13	2423	13	3218											13	32.7182	13	174.671									13	23	13	630	13	1221
		13.02	38	13.02	812	13.02	1628	13.02	2417	13.02	3222											13.02	33.2821	13.02	175.436									13.02	25	13.02	632	13.02	1225
		13.04	34	13.04	827	13.04	1625	13.04	2425	13.04	3217											13.04	33.0729	13.04	175.454									13.04	20	13.04	631	13.04	1218
		13.06	25	13.06	830	13.06	1615	13.06	2421	13.06	3224											13.06	32.3521	13.06	175.147									13.06	23	13.06	629	13.06	1223
		13.08	25	13.08	822	13.08	1622	13.08	2425	13.08	3218											13.08	32.0994	13.08	175.306									13.08	21	13.08	632	13.08	1222
		13.1	24	13.1	817	13.1	1636	13.1	2421	13.1	3224											13.1	31.0785	13.1	175.628									13.1	20	13.1	621	13.1	1221
		13.12	30	13.12	821	13.12	1622	13.12	2422	13.12	3228											13.12	30.0749	13.12	175.684									13.12	11	13.12	625	13.12	1220
		13.14	30	13.14	822	13.14	1625	13.14	2428	13.14	3224											13.14	29.5995	13.14	175.064									13.14	17	13.14	630	13.14	1229
		13.16	32	13.16	825	13.16	1624	13.16	2415	13.16	3228											13.16	29.9124	13.16	175.683									13.16	24	13.16	630	13.16	1227
		13.18	22	13.18	832	13.18	1619	13.18	2418	13.18	3222											13.18	30.0464	13.18	175.083									13.18	19	13.18	633	13.18	1228
		13.2	24	13.2	822	13.2	1617	13.2	2425	13.2	3226											13.2	29.628	13.2	175.011									13.2	17	13.2	627	13.2	1224
		13.22	21	13.22	820	13.22	1621	13.22	2425	13.22	3234											13.22	30.8951	13.22	175.597									13.22	15	13.22	621	13.22	1227
		13.24	23	13.24	820	13.24	1631	13.24	2414	13.24	3211											13.24	31.134	13.24	176.283									13.24	10	13.24	631	13.24	1216
		13.26	18	13.26	823	13.26	1622	13.26	2420	13.26	3219											13.26	31.764	13.26	176.374									13.26	24	13.26	633	13.26	1223
		13.28	26	13.28	817	13.28	1617	13.28	2427	13.28	3223											13.28	32.7025	13.28	176.568									13.28	18	13.28	624	13.28	1226
		13.3	26	13.3	825	13.3	1634	13.3	2425	13.3	3219											13.3	32.254	13.3	175.711									13.3	12	13.3	633	13.3	1225
		13.32	26	13.32	814	13.32	1621	13.32	2416	13.32	3227											13.32	31.8915	13.32	176.089									13.32	19	13.32	630	13.32	1223
		13.34	39	13.34	822	13.34	1625	13.34	2420	13.34	3215											13.34	33.8003	13.34	176.218									13.34	19	13.34	627	13.34	1222
		13.36	40	13.36	832	13.36	1624	13.36	2420	13.36	3220											13.36	33.1733	13.36	175.738									13.36	15	13.36	627	13.36	1219
		13.38	30	13.38	828	13.38	1622	13.38	2424	13.38	3230											13.38	34.0634	13.38	176.407									13.38	20	13.38	622	13.38	1221
		13.4	31	13.4	829	13.4	1627	13.4	2428	13.4	3229											13.4	33.9392	13.4	177.102									13.4	14	13.4	628	13.4	1226
		13.42	30	13.42	821	13.42	1621	13.42	2425	13.42	3218											13.42	34.9686	13.42	178.725									13.42	25	13.42	632	13.42	1223
		13.44	30	13.44	819	13.44	1628	13.44	2419	13.44	3227											13.44	34.049	13.44	179.246									13.44	26	13.44	631	13.44	1232
		13.46	24	13.46	824	13.46	1626	13.46	2423	13.46	3222											13.46	34.5564	13.46	179.04									13.46	23	13.46	628	13.46	1234
		13.48	19	13.48	823	13.48	1625	13.48	2411	13.48	3213											13.48	34.4783	13.48	178.141									13.48	24	13.48	627	13.48	1221
		13.5	32	13.5	825	13.5	1626	13.5	2416	13.5	3224											13.5	35.066	13.5	178.774									13.5	15	13.5	622	13.5	1222
		13.52	33	13.52	819	13.52	1623	13.52	2411	13.52	3216											13.52	34.778	13.52	178.762									13.52	21	13.52	641	13.52	1215
		13.54	28	13.54	821	13.54	1636	13.54	2416	13.54	3223											13.54	34.4841	13.54	178.356									13.54	15	13.54	623	13.54	1219
		13.56	22	13.56	820	13.56	1622	13.56	2414	13.56	3229											13.56	34.5194	13.56	177.806									13.56	18	13.56	631	13.56	1230
		13.58	30	13.58	825	13.58	1635	13.58	2425	13.58	3219											13.58	33.8493	13.58	177.278									13.58	25	13.58	624	13.58	1224
		13.6	22	13.6	826	13.6	1624	13.6	2416	13.6	3227											13.6	34.765	13.6	177.757									13.6	17	13.6	629	13.6	1220
		13.62	26	13.62	831	13.62	1619	13.62	2416	13.62	3220											13.62	35.2857	13.62	177.037									13.62	21	13.62	624	13.62	1224
		13.64	25	13.64	816	13.64	1621	13.64	2423	13.64	3220											13.64	35.8251	13.64	176.801									13.64	27	13.64	629	13.64	1228
		13.66	19	13.66	824	13.66	1619	13.66	2426	13.66	3218											13.66	35.8058	13.66	175.61									13.66	16	13.66	633	13.66	1227
		13.68	26	13.68	822	13.68	1628	13.68	2424	13.68	3218											13.68	36.236	13.68	175.557									13.68	20	13.68	622	13.68	1229
		13.7	24	13.7	833	13.7	1629	13.7	2422	13.7	3237											13.7	34.4868	13.7	175.655									13.7	21	13.7	633	13.7	1235
		13.72	28	13.72	823	13.72	1622	13.72	2421	13.72	3223											13.72	34.4446	13.72	176.183									13.72	26	13.72	633	13.72	1238
		13.74	31	13.74	831	13.74	1628	13.74	2422	13.74	3221											13.74	32.9752	13.74	176.318									13.74	17	13.74	629	13.74	1222
		13.76	27	13.76	819	13.76	1621	13.76	2423	13.76	3229											13.76	31.6617	13.76	176.194									13.76	18	13.76	622	13.76	1234
		13.78	25	13.78	817	13.78	1626	13.78	2424	13.78	3228											13.78	30.1765	13.78	176.669									13.78	23	13.78	622	13.78	1227
		13.8	25	13.8	830	13.8	1624	13.8	2418	13.8	3224											13.8	29.2014	13.8	176.768									13.8	12	13.8	621	13.8	1227
		13.82	23	13.82	824	13.82	1621	13.82	2429	13.82	3218											13.82	28.9232	13.82	176.961									13.82	24	13.82	627	13.82	1233
		13.84	26	13.84	813	13.84	1621	13.84	2417	13.84	3221											13.84	27.1618	13.84	176.139									13.84	15	13.84	629	13.84	1229
		13.86	22	13.86	815	13.86	1615	13.86	2416	13.86	3215											13.86	27.6832	13.86	175.387									13.86	14	13.86	630	13.86	1215
		13.88	28	13.88	821	13.88	1617	13.88	2425	13.88	3227											13.88	27.6715	13.88	175.549									13.88	22	13.88	624	13.88	1228
		13.9	29	13.9	814	13.9	1617	13.9	2422	13.9	3216											13.9	29.3089	13.9	176.326									13.9	21	13.9	625	13.9	1217
		13.92	27	13.92	827	13.92	1623	13.92	2420	13.92	3215											13.92	29.3416	13.92	176.172									13.92	17	13.92	627	13.92	1230
		13.94	19	13.94	815	13.94	1630	13.94	2427	13.94	3221											13.94	30.7676	13.94	176.15									13.94	22	13.94	628	13.94	1227
		13.96	28	13.96	816	13.96	1633	13.96	2413	13.96	3218											13.96	32.2655	13.96	175.575									13.96	27	13.96	632	13.96	1223
		13.98	30	13.98	819	13.98	1625	13.98	2412	13.98	3223											13.98	33.6142	13.98	176.006									13.98	10	13.98	633	13.98	1228
		14	23	14	827	14	1624	14	2423	14	3226											14	35.2556	14	176.081									14	15	14	629	14	1231
		14.02	21	14.02	812	14.02	1624	14.02	2419	14.02	3222											14.02	36.1648	14.02	175.435									14.02	13	14.02	625	14.02	1218
		14.04	21	14.04	814	14.04	1625	14.04	2417	14.04	3221											14.04	37.7084	14.04	175.566									14.04	15	14.04	629	14.04	1222
		14.06	20	14.06	823	14.06	1629	14.06	2423	14.06	3223											14.06	38.1736	14.06	175.191									14.06	11	14.06	633	14.06	1225
		14.08	25	14.08	834	14.08	1624	14.08	2421	14.08	3224											14.08	37.949	14.08	176.151									14.08	13	14.08	631	14.08	1219
		14.1	20	14.1	820	14.1	1629	14.1	2421	14.1	3218											14.1	36.7107	14.1	176.714									14.1	21	14.1	628	14.1	1224
		14.12	20	14.12	824	14.12	1629	14.12	2424	14.12	3222											14.12	36.4848	14.12	175.389									14.12	22	14.12	638	14.12	1226
		14.14	31	14.14	816	14.14	1626	14.14	2418	14.14	3222											14.14	34.9807	14.14	175.006									14.14	16	14.14	629	14.14	1226
		14.16	24	14.16	820	14.16	1616	14.16	2419	14.16	3226											14.16	34.9072	14.16	174.528									14.16	21	14.16	635	14.16	1228
		14.18	24	14.18	814	14.18	1624	14.18	2420	14.18	3233											14.18	33.0425	14.18	173.898									14.18	14	14.18	622	14.18	1230
		14.2	20	14.2	820	14.2	1627	14.2	2420	14.2	3231											14.2	32.1553	14.2	174.19									14.2	15	14.2	625	14.2	1230
		14.22	28	14.22	816	14.22	1624	14.22	2416	14.22	3226											14.22	31.5433	14.22	174.993									14.22	23	14.22	625	14.22	1232
		14.24	36	14.24	822	14.24	1628	14.24	2423	14.24	3216											14.24	29.831	14.24	175.406									14.24	20	14.24	627	14.24	1220
		14.26	22	14.26	834	14.26	1620	14.26	2421	14.26	3219											14.26	29.4737	14.26	176.401									14.26	18	14.26	622	14.26	1221
		14.28	25	14.28	826	14.28	1626	14.28	2426	14.28	3223											14.28	28.799	14.28	176.722									14.28	15	14.28	634	14.28	1225
		14.3	31	14.3	819	14.3	1614	14.3	2424	14.3	3216											14.3	28.7718	14.3	177.017									14.3	16	14.3	631	14.3	1225
		14.32	34	14.32	815	14.32	1617	14.32	2418	14.32	3235											14.32	27.8941	14.32	176.9									14.32	12	14.32	622	14.32	1230
		14.34	28	14.34	826	14.34	1626	14.34	2418	14.34	3217											14.34	29.1203	14.34	176.644									14.34	28	14.34	626	14.34	1235
		14.36	21	14.36	826	14.36	1620	14.36	2419	14.36	3217											14.36	29.2664	14.36	176.453									14.36	13	14.36	620	14.36	1231
		14.38	30	14.38	829	14.38	1615	14.38	2416	14.38	3220											14.38	30.0507	14.38	175.729									14.38	14	14.38	640	14.38	1236
		14.4	24	14.4	819	14.4	1626	14.4	2416	14.4	3217											14.4	30.4936	14.4	175.431									14.4	13	14.4	625	14.4	1224
		14.42	27	14.42	816	14.42	1629	14.42	2415	14.42	3224											14.42	30.7198	14.42	175.067									14.42	19	14.42	618	14.42	1220
		14.44	29	14.44	827	14.44	1617	14.44	2412	14.44	3221											14.44	31.5747	14.44	175.324									14.44	15	14.44	628	14.44	1221
		14.46	39	14.46	821	14.46	1628	14.46	2419	14.46	3223											14.46	31.2308	14.46	174.949									14.46	22	14.46	633	14.46	1227
		14.48	29	14.48	819	14.48	1623	14.48	2416	14.48	3234											14.48	30.9297	14.48	174.683									14.48	17	14.48	640	14.48	1224
		14.5	33	14.5	821	14.5	1619	14.5	2432	14.5	3220											14.5	31.2798	14.5	173.059									14.5	12	14.5	629	14.5	1236
		14.52	28	14.52	822	14.52	1627	14.52	2423	14.52	3227											14.52	32.4956	14.52	171.69									14.52	22	14.52	629	14.52	1221
		14.54	41	14.54	816	14.54	1626	14.54	2418	14.54	3229											14.54	32.0677	14.54	173.108									14.54	13	14.54	629	14.54	1221
		14.56	41	14.56	821	14.56	1622	14.56	2414	14.56	3226											14.56	32.1729	14.56	173.061									14.56	23	14.56	624	14.56	1226
		14.58	45	14.58	825	14.58	1615	14.58	2421	14.58	3223											14.58	32.8375	14.58	173.611									14.58	18	14.58	623	14.58	1239
		14.6	34	14.6	826	14.6	1631	14.6	2426	14.6	3236											14.6	32.951	14.6	175.117									14.6	20	14.6	623	14.6	1221
		14.62	42	14.62	833	14.62	1618	14.62	2419	14.62	3239											14.62	34.612	14.62	176.05									14.62	18	14.62	628	14.62	1229
		14.64	44	14.64	815	14.64	1628	14.64	2418	14.64	3223											14.64	34.6443	14.64	176.769									14.64	27	14.64	630	14.64	1233
		14.66	65	14.66	826	14.66	1620	14.66	2422	14.66	3232											14.66	34.5512	14.66	177.819									14.66	15	14.66	627	14.66	1231
		14.68	68	14.68	834	14.68	1622	14.68	2421	14.68	3236											14.68	35.4005	14.68	179.212									14.68	30	14.68	640	14.68	1228
		14.7	77	14.7	826	14.7	1625	14.7	2418	14.7	3232											14.7	36.507	14.7	179.167									14.7	33	14.7	633	14.7	1228
		14.72	95	14.72	841	14.72	1624	14.72	2416	14.72	3230											14.72	37.6077	14.72	179.429									14.72	22	14.72	637	14.72	1230
		14.74	98	14.74	844	14.74	1619	14.74	2419	14.74	3242											14.74	37.9428	14.74	179.267									14.74	20	14.74	639	14.74	1228
		14.76	139	14.76	842	14.76	1616	14.76	2426	14.76	3239											14.76	38.2138	14.76	179.784									14.76	25	14.76	638	14.76	1240
		14.78	125	14.78	861	14.78	1634	14.78	2440	14.78	3257											14.78	38.0873	14.78	179.293									14.78	35	14.78	636	14.78	1246
		14.8	166	14.8	862	14.8	1619	14.8	2424	14.8	3250											14.8	38.2674	14.8	178.88									14.8	27	14.8	642	14.8	1226
		14.82	179	14.82	844	14.82	1629	14.82	2439	14.82	3233											14.82	38.5492	14.82	179.34									14.82	26	14.82	630	14.82	1234
		14.84	191	14.84	866	14.84	1616	14.84	2441	14.84	3259											14.84	38.6649	14.84	179.437									14.84	32	14.84	639	14.84	1239
		14.86	220	14.86	856	14.86	1623	14.86	2430	14.86	3256											14.86	38.3406	14.86	179.101									14.86	27	14.86	630	14.86	1239
		14.88	205	14.88	857	14.88	1622	14.88	2436	14.88	3238											14.88	37.7973	14.88	179.01									14.88	29	14.88	622	14.88	1239
		14.9	188	14.9	852	14.9	1625	14.9	2438	14.9	3254											14.9	36.8774	14.9	178.117									14.9	30	14.9	631	14.9	1235
		14.92	190	14.92	851	14.92	1625	14.92	2431	14.92	3240											14.92	37.761	14.92	177.914									14.92	36	14.92	621	14.92	1232
		14.94	161	14.94	846	14.94	1624	14.94	2430	14.94	3248											14.94	36.9059	14.94	177.716									14.94	28	14.94	635	14.94	1227
		14.96	119	14.96	838	14.96	1620	14.96	2423	14.96	3239											14.96	36.6378	14.96	177.103									14.96	15	14.96	624	14.96	1222
		14.98	122	14.98	830	14.98	1617	14.98	2433	14.98	3244											14.98	36.8003	14.98	176.639									14.98	25	14.98	623	14.98	1231
		15	90	15	834	15	1624	15	2431	15	3227											15	36.1769	15	176.714									15	27	15	622	15	1215
		15.02	71	15.02	820	15.02	1616	15.02	2421	15.02	3235											15.02	36.5727	15.02	176.537									15.02	30	15.02	629	15.02	1208
		15.04	64	15.04	817	15.04	1625	15.04	2426	15.04	3230											15.04	35.594	15.04	176.766									15.04	20	15.04	632	15.04	1228
		15.06	52	15.06	832	15.06	1624	15.06	2424	15.06	3232											15.06	34.8003	15.06	177.275									15.06	25	15.06	628	15.06	1223
		15.08	59	15.08	827	15.08	1630	15.08	2423	15.08	3217											15.08	34.3557	15.08	177.111									15.08	25	15.08	626	15.08	1234
		15.1	49	15.1	830	15.1	1619	15.1	2416	15.1	3224											15.1	33.2396	15.1	176.052									15.1	19	15.1	624	15.1	1232
		15.12	39	15.12	818	15.12	1628	15.12	2417	15.12	3236											15.12	32.2305	15.12	176.718									15.12	21	15.12	635	15.12	1221
		15.14	58	15.14	831	15.14	1613	15.14	2414	15.14	3229											15.14	30.7372	15.14	177.18									15.14	16	15.14	628	15.14	1230
		15.16	33	15.16	816	15.16	1627	15.16	2424	15.16	3227											15.16	31.0284	15.16	177.783									15.16	15	15.16	631	15.16	1225
		15.18	42	15.18	822	15.18	1629	15.18	2419	15.18	3229											15.18	30.4018	15.18	176.843									15.18	18	15.18	629	15.18	1223
		15.2	32	15.2	822	15.2	1622	15.2	2413	15.2	3222											15.2	30.5469	15.2	176.2									15.2	19	15.2	635	15.2	1222
		15.22	30	15.22	808	15.22	1622	15.22	2413	15.22	3223											15.22	30.7538	15.22	176.197									15.22	18	15.22	622	15.22	1226
		15.24	40	15.24	827	15.24	1631	15.24	2419	15.24	3226											15.24	31.1363	15.24	175.28									15.24	18	15.24	634	15.24	1221
		15.26	32	15.26	814	15.26	1625	15.26	2416	15.26	3232											15.26	31.036	15.26	175.144									15.26	15	15.26	625	15.26	1232
		15.28	19	15.28	824	15.28	1621	15.28	2423	15.28	3213											15.28	30.3942	15.28	174.964									15.28	22	15.28	629	15.28	1218
		15.3	40	15.3	828	15.3	1628	15.3	2411	15.3	3220											15.3	31.7303	15.3	174.238									15.3	16	15.3	620	15.3	1224
		15.32	33	15.32	823	15.32	1633	15.32	2412	15.32	3223											15.32	32.8052	15.32	173.074									15.32	21	15.32	627	15.32	1219
		15.34	27	15.34	826	15.34	1624	15.34	2418	15.34	3222											15.34	32.593	15.34	172.187									15.34	21	15.34	620	15.34	1227
		15.36	26	15.36	813	15.36	1620	15.36	2430	15.36	3224											15.36	33.3099	15.36	172.497									15.36	15	15.36	630	15.36	1221
		15.38	33	15.38	824	15.38	1623	15.38	2414	15.38	3227											15.38	34.7398	15.38	172.458									15.38	20	15.38	623	15.38	1224
		15.4	25	15.4	821	15.4	1625	15.4	2417	15.4	3236											15.4	34.2998	15.4	172.878									15.4	15	15.4	631	15.4	1217
		15.42	25	15.42	812	15.42	1620	15.42	2423	15.42	3228											15.42	34.3318	15.42	172.996									15.42	24	15.42	632	15.42	1225
		15.44	24	15.44	823	15.44	1615	15.44	2429	15.44	3226											15.44	35.2491	15.44	174.038									15.44	27	15.44	634	15.44	1229
		15.46	28	15.46	821	15.46	1620	15.46	2423	15.46	3224											15.46	34.984	15.46	175.142									15.46	21	15.46	635	15.46	1224
		15.48	27	15.48	815	15.48	1627	15.48	2417	15.48	3220											15.48	35.5136	15.48	175.622									15.48	19	15.48	632	15.48	1227
		15.5	29	15.5	829	15.5	1622	15.5	2419	15.5	3220											15.5	36.5776	15.5	176.864									15.5	28	15.5	631	15.5	1237
		15.52	23	15.52	827	15.52	1623	15.52	2416	15.52	3221											15.52	36.7571	15.52	178.623									15.52	24	15.52	626	15.52	1222
		15.54	23	15.54	823	15.54	1625	15.54	2419	15.54	3225											15.54	37.7748	15.54	179.771									15.54	14	15.54	631	15.54	1235
		15.56	26	15.56	829	15.56	1627	15.56	2423	15.56	3222											15.56	39.6469	15.56	179.301									15.56	18	15.56	622	15.56	1226
		15.58	36	15.58	818	15.58	1627	15.58	2418	15.58	3228											15.58	39.7535	15.58	178.77									15.58	12	15.58	628	15.58	1231
		15.6	27	15.6	825	15.6	1618	15.6	2419	15.6	3223											15.6	40.9889	15.6	177.844									15.6	16	15.6	625	15.6	1226
		15.62	20	15.62	822	15.62	1619	15.62	2421	15.62	3237											15.62	41.3279	15.62	177.976									15.62	16	15.62	617	15.62	1220
		15.64	29	15.64	817	15.64	1610	15.64	2411	15.64	3220											15.64	41.8254	15.64	177.031									15.64	6	15.64	631	15.64	1234
		15.66	26	15.66	826	15.66	1625	15.66	2416	15.66	3227											15.66	40.9147	15.66	177.655									15.66	18	15.66	622	15.66	1228
		15.68	31	15.68	819	15.68	1619	15.68	2413	15.68	3229											15.68	39.9853	15.68	178.38									15.68	24	15.68	625	15.68	1232
		15.7	20	15.7	825	15.7	1625	15.7	2408	15.7	3227											15.7	39.4178	15.7	178.537									15.7	17	15.7	628	15.7	1227
		15.72	25	15.72	819	15.72	1621	15.72	2420	15.72	3221											15.72	38.44	15.72	177.632									15.72	17	15.72	632	15.72	1231
		15.74	18	15.74	829	15.74	1623	15.74	2423	15.74	3224											15.74	37.9179	15.74	177.38									15.74	15	15.74	624	15.74	1230
		15.76	25	15.76	814	15.76	1623	15.76	2422	15.76	3228											15.76	37.6633	15.76	177.627									15.76	26	15.76	622	15.76	1235
		15.78	22	15.78	825	15.78	1622	15.78	2429	15.78	3213											15.78	37.6142	15.78	178.093									15.78	21	15.78	630	15.78	1222
		15.8	21	15.8	818	15.8	1622	15.8	2416	15.8	3223											15.8	34.7476	15.8	178.081									15.8	15	15.8	630	15.8	1226
		15.82	28	15.82	816	15.82	1618	15.82	2414	15.82	3216											15.82	35.4452	15.82	178.44									15.82	22	15.82	624	15.82	1226
		15.84	18	15.84	826	15.84	1625	15.84	2428	15.84	3223											15.84	35.6433	15.84	179.442									15.84	24	15.84	632	15.84	1223
		15.86	33	15.86	820	15.86	1631	15.86	2424	15.86	3221											15.86	35.5074	15.86	179.789									15.86	14	15.86	622	15.86	1228
		15.88	22	15.88	827	15.88	1619	15.88	2425	15.88	3227											15.88	34.8382	15.88	179.988									15.88	10	15.88	636	15.88	1225
		15.9	25	15.9	816	15.9	1623	15.9	2418	15.9	3225											15.9	34.5011	15.9	180.3									15.9	22	15.9	639	15.9	1229
		15.92	15	15.92	825	15.92	1622	15.92	2413	15.92	3221											15.92	34.6022	15.92	180.719									15.92	15	15.92	636	15.92	1218
		15.94	23	15.94	820	15.94	1619	15.94	2419	15.94	3216											15.94	36.5561	15.94	180.494									15.94	14	15.94	621	15.94	1235
		15.96	16	15.96	829	15.96	1621	15.96	2421	15.96	3222											15.96	37.981	15.96	181.188									15.96	22	15.96	628	15.96	1228
		15.98	18	15.98	819	15.98	1621	15.98	2424	15.98	3224											15.98	37.9176	15.98	181.987									15.98	13	15.98	638	15.98	1225
		16	23	16	819	16	1635	16	2426	16	3218											16	38.0111	16	182.321									16	16	16	627	16	1225
		16.02	27	16.02	828	16.02	1621	16.02	2419	16.02	3225											16.02	36.9892	16.02	183.909									16.02	8	16.02	624	16.02	1233
		16.04	14	16.04	813	16.04	1622	16.04	2425	16.04	3222											16.04	37.4096	16.04	183.541									16.04	20	16.04	633	16.04	1232
		16.06	22	16.06	827	16.06	1621	16.06	2418	16.06	3221											16.06	37.1612	16.06	185.643									16.06	19	16.06	626	16.06	1231
		16.08	19	16.08	816	16.08	1620	16.08	2419	16.08	3221											16.08	36.8552	16.08	186.998									16.08	21	16.08	633	16.08	1225
		16.1	22	16.1	819	16.1	1622	16.1	2416	16.1	3220											16.1	37.1543	16.1	187.06									16.1	15	16.1	631	16.1	1230
		16.12	25	16.12	820	16.12	1619	16.12	2419	16.12	3230											16.12	37.8117	16.12	187.262									16.12	14	16.12	638	16.12	1228
		16.14	24	16.14	828	16.14	1619	16.14	2411	16.14	3213											16.14	36.5113	16.14	186.805									16.14	15	16.14	628	16.14	1232
		16.16	37	16.16	815	16.16	1615	16.16	2425	16.16	3227											16.16	36.795	16.16	186.555									16.16	16	16.16	623	16.16	1233
		16.18	23	16.18	824	16.18	1619	16.18	2431	16.18	3226											16.18	36.7728	16.18	185.689									16.18	18	16.18	633	16.18	1230
		16.2	23	16.2	821	16.2	1623	16.2	2415	16.2	3221											16.2	35.1651	16.2	183.948									16.2	17	16.2	629	16.2	1226
		16.22	26	16.22	827	16.22	1636	16.22	2418	16.22	3226											16.22	36.0415	16.22	183.183									16.22	13	16.22	625	16.22	1217
		16.24	19	16.24	821	16.24	1624	16.24	2432	16.24	3217											16.24	36.1886	16.24	182.681									16.24	20	16.24	627	16.24	1220
		16.26	23	16.26	827	16.26	1620	16.26	2420	16.26	3222											16.26	35.7826	16.26	181.147									16.26	20	16.26	634	16.26	1227
		16.28	17	16.28	830	16.28	1621	16.28	2416	16.28	3221											16.28	34.0379	16.28	180.466									16.28	16	16.28	629	16.28	1230
		16.3	26	16.3	831	16.3	1626	16.3	2417	16.3	3219											16.3	35.2687	16.3	179.625									16.3	16	16.3	625	16.3	1223
		16.32	18	16.32	818	16.32	1621	16.32	2420	16.32	3212											16.32	35.1716	16.32	179.119									16.32	20	16.32	623	16.32	1224
		16.34	19	16.34	829	16.34	1624	16.34	2423	16.34	3223											16.34	34.7055	16.34	178.696									16.34	15	16.34	632	16.34	1225
		16.36	18	16.36	822	16.36	1630	16.36	2420	16.36	3218											16.36	33.5747	16.36	179.674									16.36	19	16.36	620	16.36	1231
		16.38	16	16.38	819	16.38	1619	16.38	2426	16.38	3219											16.38	32.4044	16.38	178.95									16.38	18	16.38	627	16.38	1231
		16.4	22	16.4	817	16.4	1615	16.4	2420	16.4	3223											16.4	32.6371	16.4	179.439									16.4	21	16.4	624	16.4	1224
		16.42	23	16.42	829	16.42	1623	16.42	2418	16.42	3219											16.42	33.3544	16.42	179.268									16.42	28	16.42	618	16.42	1220
		16.44	29	16.44	820	16.44	1621	16.44	2414	16.44	3218											16.44	33.8535	16.44	179.312									16.44	14	16.44	629	16.44	1222
		16.46	22	16.46	817	16.46	1622	16.46	2411	16.46	3220											16.46	34.2566	16.46	180.388									16.46	18	16.46	622	16.46	1231
		16.48	26	16.48	823	16.48	1620	16.48	2419	16.48	3225											16.48	34.5351	16.48	181.032									16.48	20	16.48	625	16.48	1232
		16.5	20	16.5	826	16.5	1622	16.5	2415	16.5	3227											16.5	34.6613	16.5	180.987									16.5	25	16.5	623	16.5	1223
		16.52	23	16.52	822	16.52	1620	16.52	2415	16.52	3220											16.52	34.6257	16.52	181.705									16.52	17	16.52	619	16.52	1231
		16.54	20	16.54	828	16.54	1625	16.54	2422	16.54	3225											16.54	32.7722	16.54	180.989									16.54	19	16.54	619	16.54	1228
		16.56	18	16.56	823	16.56	1624	16.56	2410	16.56	3217											16.56	34.1844	16.56	180.754									16.56	18	16.56	627	16.56	1217
		16.58	22	16.58	824	16.58	1626	16.58	2418	16.58	3227											16.58	34.0294	16.58	180.089									16.58	17	16.58	623	16.58	1222
		16.6	23	16.6	825	16.6	1630	16.6	2431	16.6	3230											16.6	33.3998	16.6	180.667									16.6	22	16.6	631	16.6	1221
		16.62	21	16.62	827	16.62	1636	16.62	2415	16.62	3222											16.62	34.2154	16.62	182.008									16.62	11	16.62	629	16.62	1228
		16.64	21	16.64	824	16.64	1630	16.64	2414	16.64	3220											16.64	35.1867	16.64	181.89									16.64	20	16.64	619	16.64	1222
		16.66	25	16.66	825	16.66	1626	16.66	2431	16.66	3213											16.66	35.1147	16.66	181.596									16.66	15	16.66	637	16.66	1231
		16.68	30	16.68	819	16.68	1620	16.68	2412	16.68	3216											16.68	35.0474	16.68	182.506									16.68	21	16.68	628	16.68	1233
		16.7	31	16.7	823	16.7	1627	16.7	2415	16.7	3227											16.7	36.4027	16.7	182.367									16.7	23	16.7	633	16.7	1233
		16.72	25	16.72	819	16.72	1622	16.72	2416	16.72	3216											16.72	36.5767	16.72	182.599									16.72	11	16.72	623	16.72	1221
		16.74	31	16.74	815	16.74	1625	16.74	2423	16.74	3230											16.74	37.5992	16.74	182.673									16.74	18	16.74	629	16.74	1236
		16.76	17	16.76	823	16.76	1631	16.76	2421	16.76	3220											16.76	38.4233	16.76	182.845									16.76	19	16.76	630	16.76	1226
		16.78	20	16.78	830	16.78	1623	16.78	2416	16.78	3222											16.78	39.7617	16.78	182.056									16.78	20	16.78	625	16.78	1222
		16.8	20	16.8	819	16.8	1641	16.8	2408	16.8	3220											16.8	41.5423	16.8	182.098									16.8	22	16.8	631	16.8	1226
		16.82	24	16.82	821	16.82	1624	16.82	2432	16.82	3233											16.82	42.5047	16.82	181.876									16.82	21	16.82	628	16.82	1224
		16.84	23	16.84	819	16.84	1629	16.84	2418	16.84	3219											16.84	42.4488	16.84	182.06									16.84	20	16.84	621	16.84	1231
		16.86	18	16.86	819	16.86	1623	16.86	2416	16.86	3224											16.86	42.052	16.86	181.743									16.86	18	16.86	633	16.86	1224
		16.88	23	16.88	816	16.88	1614	16.88	2418	16.88	3232											16.88	42.9765	16.88	181.088									16.88	18	16.88	631	16.88	1229
		16.9	33	16.9	823	16.9	1625	16.9	2423	16.9	3234											16.9	43.6617	16.9	180.055									16.9	10	16.9	623	16.9	1221
		16.92	21	16.92	821	16.92	1625	16.92	2421	16.92	3218											16.92	44.0474	16.92	180.256									16.92	23	16.92	627	16.92	1219
		16.94	10	16.94	820	16.94	1619	16.94	2419	16.94	3235											16.94	43.0892	16.94	179.067									16.94	15	16.94	626	16.94	1215
		16.96	24	16.96	814	16.96	1621	16.96	2420	16.96	3218											16.96	44.3308	16.96	179.052									16.96	20	16.96	622	16.96	1235
		16.98	23	16.98	819	16.98	1618	16.98	2421	16.98	3218											16.98	43.0938	16.98	178.844									16.98	16	16.98	622	16.98	1225
		17	15	17	814	17	1625	17	2418	17	3225											17	41.9791	17	179.342									17	21	17	622	17	1229
		17.02	21	17.02	819	17.02	1625	17.02	2428	17.02	3233											17.02	42.1952	17.02	179.347									17.02	20	17.02	628	17.02	1222
		17.04	23	17.04	816	17.04	1625	17.04	2418	17.04	3234											17.04	41.7015	17.04	178.88									17.04	21	17.04	628	17.04	1232
		17.06	23	17.06	830	17.06	1619	17.06	2415	17.06	3225											17.06	40.8702	17.06	179.204									17.06	23	17.06	634	17.06	1221
		17.08	28	17.08	817	17.08	1633	17.08	2422	17.08	3228											17.08	39.9173	17.08	179.293									17.08	22	17.08	638	17.08	1232
		17.1	19	17.1	828	17.1	1624	17.1	2416	17.1	3227											17.1	40.187	17.1	178.814									17.1	18	17.1	634	17.1	1225
		17.12	31	17.12	820	17.12	1623	17.12	2420	17.12	3217											17.12	39.1703	17.12	179.474									17.12	24	17.12	629	17.12	1225
		17.14	27	17.14	821	17.14	1616	17.14	2411	17.14	3225											17.14	38.965	17.14	179.347									17.14	18	17.14	624	17.14	1224
		17.16	30	17.16	824	17.16	1620	17.16	2412	17.16	3221											17.16	37.1046	17.16	179.274									17.16	17	17.16	637	17.16	1238
		17.18	20	17.18	820	17.18	1618	17.18	2423	17.18	3227											17.18	36.557	17.18	179.3									17.18	16	17.18	635	17.18	1231
		17.2	28	17.2	816	17.2	1615	17.2	2428	17.2	3226											17.2	36.1824	17.2	179.335									17.2	11	17.2	633	17.2	1226
		17.22	17	17.22	819	17.22	1628	17.22	2418	17.22	3233											17.22	36.136	17.22	179.075									17.22	23	17.22	634	17.22	1221
		17.24	30	17.24	831	17.24	1629	17.24	2419	17.24	3229											17.24	35.2582	17.24	178.357									17.24	7	17.24	630	17.24	1232
		17.26	20	17.26	825	17.26	1625	17.26	2418	17.26	3220											17.26	34.8251	17.26	177.502									17.26	23	17.26	635	17.26	1229
		17.28	20	17.28	822	17.28	1627	17.28	2417	17.28	3213											17.28	37.0271	17.28	177.066									17.28	27	17.28	627	17.28	1230
		17.3	26	17.3	814	17.3	1628	17.3	2414	17.3	3216											17.3	37.3236	17.3	177.338									17.3	17	17.3	635	17.3	1227
		17.32	28	17.32	822	17.32	1633	17.32	2419	17.32	3227											17.32	36.8251	17.32	178.565									17.32	21	17.32	627	17.32	1232
		17.34	24	17.34	824	17.34	1617	17.34	2422	17.34	3224											17.34	36.4694	17.34	177.953									17.34	19	17.34	630	17.34	1235
		17.36	22	17.36	825	17.36	1618	17.36	2422	17.36	3223											17.36	36.4616	17.36	178.642									17.36	22	17.36	629	17.36	1229
		17.38	20	17.38	824	17.38	1620	17.38	2421	17.38	3218											17.38	36.1174	17.38	178.54									17.38	18	17.38	637	17.38	1230
		17.4	25	17.4	824	17.4	1633	17.4	2420	17.4	3217											17.4	36.4371	17.4	178.616									17.4	19	17.4	628	17.4	1223
		17.42	25	17.42	827	17.42	1621	17.42	2428	17.42	3224											17.42	36.2641	17.42	178.928									17.42	17	17.42	638	17.42	1234
		17.44	30	17.44	816	17.44	1625	17.44	2422	17.44	3218											17.44	35.9984	17.44	179.185									17.44	17	17.44	616	17.44	1231
		17.46	21	17.46	817	17.46	1634	17.46	2425	17.46	3227											17.46	35.2615	17.46	179.034									17.46	13	17.46	629	17.46	1227
		17.48	24	17.48	814	17.48	1625	17.48	2426	17.48	3219											17.48	35.4946	17.48	179.119									17.48	21	17.48	627	17.48	1234
		17.5	17	17.5	821	17.5	1626	17.5	2433	17.5	3226											17.5	35.982	17.5	180.418									17.5	22	17.5	628	17.5	1224
		17.52	21	17.52	818	17.52	1623	17.52	2419	17.52	3224											17.52	35.1452	17.52	181.629									17.52	15	17.52	631	17.52	1231
		17.54	24	17.54	816	17.54	1626	17.54	2424	17.54	3225											17.54	35.9441	17.54	182.297									17.54	16	17.54	637	17.54	1235
		17.56	20	17.56	824	17.56	1631	17.56	2417	17.56	3221											17.56	35.9434	17.56	181.629									17.56	10	17.56	627	17.56	1226
		17.58	18	17.58	825	17.58	1621	17.58	2414	17.58	3224											17.58	37.6224	17.58	181.719									17.58	20	17.58	629	17.58	1237
		17.6	16	17.6	830	17.6	1631	17.6	2416	17.6	3226											17.6	38.4897	17.6	181.58									17.6	23	17.6	628	17.6	1231
		17.62	19	17.62	827	17.62	1624	17.62	2417	17.62	3227											17.62	39.4841	17.62	181.523									17.62	20	17.62	623	17.62	1220
		17.64	15	17.64	821	17.64	1620	17.64	2428	17.64	3224											17.64	39.5731	17.64	181.506									17.64	15	17.64	644	17.64	1223
		17.66	14	17.66	820	17.66	1632	17.66	2415	17.66	3229											17.66	40.3697	17.66	182.654									17.66	18	17.66	635	17.66	1240
		17.68	16	17.68	826	17.68	1631	17.68	2424	17.68	3225											17.68	41.7705	17.68	184.166									17.68	17	17.68	633	17.68	1235
		17.7	20	17.7	830	17.7	1630	17.7	2419	17.7	3230											17.7	41.816	17.7	184.487									17.7	17	17.7	636	17.7	1225
		17.72	22	17.72	821	17.72	1620	17.72	2411	17.72	3229											17.72	42.2592	17.72	184.982									17.72	16	17.72	634	17.72	1227
		17.74	23	17.74	826	17.74	1626	17.74	2417	17.74	3231											17.74	42.5538	17.74	184.118									17.74	21	17.74	626	17.74	1232
		17.76	21	17.76	824	17.76	1623	17.76	2421	17.76	3217											17.76	43.0131	17.76	183.468									17.76	28	17.76	634	17.76	1225
		17.78	19	17.78	823	17.78	1624	17.78	2415	17.78	3223											17.78	43.1301	17.78	183.042									17.78	21	17.78	623	17.78	1223
		17.8	21	17.8	824	17.8	1634	17.8	2418	17.8	3221											17.8	42.5845	17.8	182.814									17.8	20	17.8	640	17.8	1229
		17.82	21	17.82	819	17.82	1635	17.82	2424	17.82	3222											17.82	41.5489	17.82	183.329									17.82	19	17.82	632	17.82	1222
		17.84	19	17.84	820	17.84	1624	17.84	2431	17.84	3221											17.84	41.8627	17.84	183.902									17.84	18	17.84	626	17.84	1229
		17.86	21	17.86	831	17.86	1622	17.86	2417	17.86	3226											17.86	41.4622	17.86	183.932									17.86	16	17.86	644	17.86	1225
		17.88	18	17.88	821	17.88	1623	17.88	2419	17.88	3225											17.88	41.7022	17.88	183.368									17.88	18	17.88	630	17.88	1236
		17.9	24	17.9	826	17.9	1637	17.9	2419	17.9	3229											17.9	42.1876	17.9	184.489									17.9	17	17.9	630	17.9	1220
		17.92	19	17.92	828	17.92	1614	17.92	2414	17.92	3221											17.92	40.8153	17.92	183.49									17.92	13	17.92	629	17.92	1240
		17.94	25	17.94	823	17.94	1610	17.94	2417	17.94	3219											17.94	41.2723	17.94	183.448									17.94	24	17.94	628	17.94	1228
		17.96	28	17.96	819	17.96	1628	17.96	2422	17.96	3230											17.96	40.8771	17.96	182.131									17.96	12	17.96	624	17.96	1223
		17.98	24	17.98	822	17.98	1619	17.98	2420	17.98	3226											17.98	41.595	17.98	182.816									17.98	25	17.98	634	17.98	1240
		18	30	18	817	18	1623	18	2422	18	3226											18	41.8647	18	183.265									18	23	18	632	18	1226
		18.02	19	18.02	828	18.02	1632	18.02	2422	18.02	3223											18.02	41.2769	18.02	183.505									18.02	14	18.02	634	18.02	1224
		18.04	19	18.04	826	18.04	1629	18.04	2425	18.04	3232											18.04	40.7967	18.04	183.162									18.04	16	18.04	631	18.04	1224
		18.06	27	18.06	820	18.06	1627	18.06	2422	18.06	3221											18.06	41.5025	18.06	184.279									18.06	20	18.06	625	18.06	1219
		18.08	21	18.08	825	18.08	1625	18.08	2419	18.08	3225											18.08	40.9523	18.08	184.395									18.08	15	18.08	624	18.08	1221
		18.1	36	18.1	824	18.1	1635	18.1	2425	18.1	3223											18.1	42.0222	18.1	184.041									18.1	18	18.1	629	18.1	1231
		18.12	18	18.12	816	18.12	1631	18.12	2414	18.12	3224											18.12	41.3217	18.12	183.598									18.12	23	18.12	641	18.12	1233
		18.14	30	18.14	822	18.14	1623	18.14	2424	18.14	3219											18.14	42.1958	18.14	184.035									18.14	23	18.14	645	18.14	1233
		18.16	23	18.16	821	18.16	1628	18.16	2421	18.16	3238											18.16	42.9778	18.16	184.431									18.16	17	18.16	627	18.16	1230
		18.18	27	18.18	832	18.18	1622	18.18	2428	18.18	3221											18.18	42.6028	18.18	185.071									18.18	15	18.18	633	18.18	1221
		18.2	18	18.2	820	18.2	1620	18.2	2414	18.2	3220											18.2	42.7672	18.2	185.891									18.2	19	18.2	641	18.2	1225
		18.22	17	18.22	821	18.22	1625	18.22	2423	18.22	3218											18.22	42.4492	18.22	186.423									18.22	13	18.22	633	18.22	1226
		18.24	19	18.24	836	18.24	1628	18.24	2420	18.24	3221											18.24	43.0226	18.24	186.638									18.24	25	18.24	637	18.24	1236
		18.26	20	18.26	816	18.26	1624	18.26	2417	18.26	3214											18.26	42.8535	18.26	186.005									18.26	20	18.26	632	18.26	1232
		18.28	26	18.28	826	18.28	1633	18.28	2426	18.28	3222											18.28	43.3714	18.28	184.052									18.28	17	18.28	634	18.28	1230
		18.3	30	18.3	829	18.3	1625	18.3	2415	18.3	3233											18.3	43.0539	18.3	184.313									18.3	19	18.3	633	18.3	1229
		18.32	23	18.32	821	18.32	1629	18.32	2421	18.32	3220											18.32	41.5714	18.32	183.208									18.32	20	18.32	629	18.32	1236
		18.34	16	18.34	819	18.34	1638	18.34	2426	18.34	3220											18.34	41.3629	18.34	182.595									18.34	17	18.34	631	18.34	1224
		18.36	25	18.36	823	18.36	1631	18.36	2425	18.36	3219											18.36	41.6737	18.36	182.341									18.36	19	18.36	645	18.36	1236
		18.38	21	18.38	829	18.38	1625	18.38	2424	18.38	3218											18.38	41.8274	18.38	182.856									18.38	19	18.38	630	18.38	1227
		18.4	24	18.4	829	18.4	1627	18.4	2420	18.4	3230											18.4	41.6649	18.4	182.435									18.4	25	18.4	628	18.4	1226
		18.42	23	18.42	822	18.42	1631	18.42	2417	18.42	3235											18.42	41.087	18.42	181.974									18.42	17	18.42	634	18.42	1227
		18.44	29	18.44	823	18.44	1628	18.44	2416	18.44	3230											18.44	40.8451	18.44	180.47									18.44	21	18.44	631	18.44	1230
		18.46	24	18.46	826	18.46	1632	18.46	2418	18.46	3224											18.46	41.3383	18.46	181.367									18.46	19	18.46	633	18.46	1231
		18.48	20	18.48	824	18.48	1629	18.48	2426	18.48	3231											18.48	41.2556	18.48	181.457									18.48	13	18.48	632	18.48	1226
		18.5	21	18.5	823	18.5	1628	18.5	2418	18.5	3217											18.5	42.7051	18.5	181.134									18.5	18	18.5	637	18.5	1227
		18.52	29	18.52	827	18.52	1626	18.52	2416	18.52	3221											18.52	41.5061	18.52	180.585									18.52	16	18.52	645	18.52	1225
		18.54	23	18.54	822	18.54	1620	18.54	2422	18.54	3223											18.54	43.0696	18.54	181.507									18.54	18	18.54	639	18.54	1242
		18.56	28	18.56	818	18.56	1628	18.56	2426	18.56	3233											18.56	42.6234	18.56	181.581									18.56	36	18.56	629	18.56	1233
		18.58	35	18.58	828	18.58	1638	18.58	2422	18.58	3228											18.58	41.9565	18.58	180.892									18.58	26	18.58	643	18.58	1238
		18.6	23	18.6	819	18.6	1638	18.6	2428	18.6	3222											18.6	40.8369	18.6	181.012									18.6	22	18.6	637	18.6	1229
		18.62	23	18.62	824	18.62	1636	18.62	2425	18.62	3234											18.62	41.2141	18.62	181.23									18.62	16	18.62	637	18.62	1239
		18.64	20	18.64	817	18.64	1632	18.64	2420	18.64	3229											18.64	41.7352	18.64	181.533									18.64	22	18.64	638	18.64	1233
		18.66	20	18.66	826	18.66	1638	18.66	2426	18.66	3223											18.66	41.1615	18.66	181.223									18.66	13	18.66	637	18.66	1233
		18.68	17	18.68	831	18.68	1628	18.68	2433	18.68	3233											18.68	41.5224	18.68	180.928									18.68	25	18.68	645	18.68	1243
		18.7	25	18.7	826	18.7	1630	18.7	2417	18.7	3227											18.7	40.0709	18.7	180.736									18.7	21	18.7	637	18.7	1252
		18.72	18	18.72	835	18.72	1636	18.72	2426	18.72	3225											18.72	39.6718	18.72	181.109									18.72	28	18.72	647	18.72	1240
		18.74	15	18.74	833	18.74	1641	18.74	2426	18.74	3228											18.74	39.9392	18.74	181.519									18.74	24	18.74	653	18.74	1230
		18.76	20	18.76	837	18.76	1637	18.76	2429	18.76	3236											18.76	39.7558	18.76	182.959									18.76	22	18.76	641	18.76	1244
		18.78	20	18.78	842	18.78	1641	18.78	2445	18.78	3238											18.78	39.5351	18.78	183.274									18.78	17	18.78	655	18.78	1245
		18.8	29	18.8	840	18.8	1633	18.8	2433	18.8	3239											18.8	40.3612	18.8	183.296									18.8	35	18.8	639	18.8	1249
		18.82	26	18.82	839	18.82	1642	18.82	2435	18.82	3230											18.82	41.0879	18.82	183.656									18.82	39	18.82	657	18.82	1241
		18.84	20	18.84	822	18.84	1627	18.84	2443	18.84	3230											18.84	41.373	18.84	183.584									18.84	34	18.84	643	18.84	1235
		18.86	38	18.86	844	18.86	1640	18.86	2437	18.86	3243											18.86	41.4684	18.86	184.955									18.86	25	18.86	629	18.86	1219
		18.88	35	18.88	835	18.88	1630	18.88	2433	18.88	3231											18.88	42.5603	18.88	184.626									18.88	37	18.88	626	18.88	1241
		18.9	19	18.9	832	18.9	1623	18.9	2429	18.9	3237											18.9	42.5593	18.9	183.378									18.9	31	18.9	646	18.9	1230
		18.92	23	18.92	829	18.92	1619	18.92	2423	18.92	3226											18.92	42.8408	18.92	183.425									18.92	16	18.92	633	18.92	1223
		18.94	27	18.94	832	18.94	1624	18.94	2432	18.94	3219											18.94	42.5695	18.94	183.659									18.94	30	18.94	635	18.94	1227
		18.96	24	18.96	830	18.96	1634	18.96	2422	18.96	3229											18.96	41.7368	18.96	183.318									18.96	30	18.96	632	18.96	1235
		18.98	21	18.98	831	18.98	1627	18.98	2423	18.98	3228											18.98	41.6201	18.98	182.62									18.98	18	18.98	632	18.98	1227
		19	24	19	826	19	1623	19	2429	19	3228											19	42.0376	19	182.917									19	27	19	630	19	1234
		19.02	26	19.02	825	19.02	1622	19.02	2423	19.02	3222											19.02	43.3733	19.02	183.569									19.02	19	19.02	633	19.02	1229
		19.04	23	19.04	824	19.04	1626	19.04	2426	19.04	3227											19.04	43.9618	19.04	184.271									19.04	10	19.04	629	19.04	1239
		19.06	22	19.06	823	19.06	1634	19.06	2422	19.06	3218											19.06	43.3694	19.06	183.721									19.06	17	19.06	648	19.06	1226
		19.08	14	19.08	824	19.08	1631	19.08	2432	19.08	3227											19.08	43.8088	19.08	183.49									19.08	25	19.08	637	19.08	1243
		19.1	17	19.1	816	19.1	1641	19.1	2424	19.1	3223											19.1	43.4021	19.1	182.995									19.1	20	19.1	635	19.1	1223
		19.12	22	19.12	835	19.12	1632	19.12	2430	19.12	3225											19.12	42.9179	19.12	183.878									19.12	18	19.12	631	19.12	1233
		19.14	21	19.14	825	19.14	1634	19.14	2425	19.14	3220											19.14	43.441	19.14	184.266									19.14	24	19.14	626	19.14	1225
		19.16	31	19.16	825	19.16	1636	19.16	2421	19.16	3225											19.16	43.3037	19.16	184.604									19.16	16	19.16	627	19.16	1234
		19.18	26	19.18	828	19.18	1623	19.18	2422	19.18	3232											19.18	43.7996	19.18	184.01									19.18	19	19.18	631	19.18	1224
		19.2	27	19.2	826	19.2	1623	19.2	2417	19.2	3231											19.2	42.6505	19.2	183.62									19.2	29	19.2	632	19.2	1224
		19.22	23	19.22	827	19.22	1625	19.22	2431	19.22	3227											19.22	42.9879	19.22	183.453									19.22	16	19.22	628	19.22	1225
		19.24	24	19.24	830	19.24	1626	19.24	2422	19.24	3224											19.24	43.5943	19.24	182.702									19.24	19	19.24	645	19.24	1234
		19.26	30	19.26	828	19.26	1628	19.26	2423	19.26	3221											19.26	43.5786	19.26	182.84									19.26	14	19.26	624	19.26	1225
		19.28	23	19.28	824	19.28	1627	19.28	2425	19.28	3227											19.28	43.7238	19.28	181.569									19.28	14	19.28	644	19.28	1227
		19.3	26	19.3	825	19.3	1626	19.3	2428	19.3	3222											19.3	42.9676	19.3	180.108									19.3	26	19.3	630	19.3	1236
		19.32	26	19.32	827	19.32	1619	19.32	2418	19.32	3233											19.32	41.9536	19.32	180.353									19.32	14	19.32	634	19.32	1234
		19.34	15	19.34	831	19.34	1623	19.34	2426	19.34	3220											19.34	40.4351	19.34	180.103									19.34	18	19.34	631	19.34	1223
		19.36	18	19.36	837	19.36	1629	19.36	2420	19.36	3223											19.36	40.0735	19.36	179.355									19.36	25	19.36	638	19.36	1233
		19.38	25	19.38	825	19.38	1627	19.38	2433	19.38	3218											19.38	41.0284	19.38	180.366									19.38	32	19.38	627	19.38	1228
		19.4	18	19.4	826	19.4	1620	19.4	2423	19.4	3219											19.4	41.6214	19.4	181.641									19.4	21	19.4	629	19.4	1223
		19.42	20	19.42	820	19.42	1630	19.42	2419	19.42	3238											19.42	41.694	19.42	182.008									19.42	22	19.42	647	19.42	1236
		19.44	34	19.44	815	19.44	1629	19.44	2428	19.44	3226											19.44	41.6571	19.44	182.956									19.44	19	19.44	637	19.44	1235
		19.46	27	19.46	819	19.46	1622	19.46	2426	19.46	3221											19.46	41.6737	19.46	182.805									19.46	21	19.46	625	19.46	1229
		19.48	20	19.48	830	19.48	1621	19.48	2426	19.48	3213											19.48	42.9572	19.48	183.776									19.48	19	19.48	623	19.48	1236
		19.5	24	19.5	826	19.5	1617	19.5	2418	19.5	3235											19.5	43.3171	19.5	183.799									19.5	37	19.5	641	19.5	1229
		19.52	28	19.52	822	19.52	1625	19.52	2418	19.52	3222											19.52	43.049	19.52	184.379									19.52	17	19.52	635	19.52	1226
		19.54	26	19.54	824	19.54	1634	19.54	2420	19.54	3218											19.54	44.9817	19.54	183.969									19.54	17	19.54	638	19.54	1236
		19.56	19	19.56	830	19.56	1634	19.56	2419	19.56	3225											19.56	44.4714	19.56	184.527									19.56	22	19.56	631	19.56	1235
		19.58	26	19.58	826	19.58	1637	19.58	2423	19.58	3229											19.58	43.7463	19.58	183.971									19.58	22	19.58	639	19.58	1233
		19.6	36	19.6	820	19.6	1648	19.6	2428	19.6	3226											19.6	42.4449	19.6	183.309									19.6	16	19.6	637	19.6	1234
		19.62	23	19.62	822	19.62	1628	19.62	2415	19.62	3238											19.62	43.7591	19.62	182.568									19.62	20	19.62	641	19.62	1247
		19.64	25	19.64	835	19.64	1636	19.64	2428	19.64	3238											19.64	43.7365	19.64	183.519									19.64	25	19.64	640	19.64	1227
		19.66	23	19.66	827	19.66	1622	19.66	2419	19.66	3217											19.66	42.5116	19.66	183.875									19.66	24	19.66	644	19.66	1234
		19.68	26	19.68	829	19.68	1628	19.68	2432	19.68	3220											19.68	42.3645	19.68	183.177									19.68	20	19.68	640	19.68	1237
		19.7	21	19.7	837	19.7	1631	19.7	2427	19.7	3230											19.7	42.8114	19.7	183.512									19.7	26	19.7	631	19.7	1239
		19.72	15	19.72	835	19.72	1632	19.72	2426	19.72	3227											19.72	43.1026	19.72	184.028									19.72	20	19.72	634	19.72	1234
		19.74	26	19.74	816	19.74	1624	19.74	2422	19.74	3230											19.74	43.4639	19.74	183.92									19.74	15	19.74	642	19.74	1231
		19.76	15	19.76	820	19.76	1622	19.76	2422	19.76	3230											19.76	43.8415	19.76	184.151									19.76	15	19.76	646	19.76	1237
		19.78	23	19.78	830	19.78	1633	19.78	2430	19.78	3223											19.78	44.1563	19.78	185.008									19.78	26	19.78	633	19.78	1242
		19.8	26	19.8	823	19.8	1636	19.8	2422	19.8	3226											19.8	43.9186	19.8	185.01									19.8	18	19.8	637	19.8	1227
		19.82	26	19.82	837	19.82	1628	19.82	2425	19.82	3229											19.82	43.8359	19.82	185.866									19.82	14	19.82	636	19.82	1233
		19.84	22	19.84	824	19.84	1620	19.84	2426	19.84	3217											19.84	43.4547	19.84	185.998									19.84	20	19.84	638	19.84	1227
		19.86	18	19.86	826	19.86	1628	19.86	2423	19.86	3235											19.86	44.1379	19.86	185.897									19.86	26	19.86	643	19.86	1228
		19.88	26	19.88	824	19.88	1633	19.88	2422	19.88	3222											19.88	43.7519	19.88	185.748									19.88	30	19.88	650	19.88	1242
		19.9	27	19.9	825	19.9	1632	19.9	2417	19.9	3230											19.9	43.5374	19.9	184.611									19.9	22	19.9	642	19.9	1238
		19.92	21	19.92	828	19.92	1635	19.92	2421	19.92	3234											19.92	43.8117	19.92	184.304									19.92	31	19.92	645	19.92	1241
		19.94	26	19.94	830	19.94	1628	19.94	2428	19.94	3229											19.94	44.2233	19.94	183.941									19.94	18	19.94	636	19.94	1243
		19.96	25	19.96	824	19.96	1627	19.96	2425	19.96	3230											19.96	42.559	19.96	184.271									19.96	16	19.96	639	19.96	1234
		19.98	28	19.98	818	19.98	1631	19.98	2424	19.98	3225											19.98	42.27	19.98	183.695									19.98	20	19.98	643	19.98	1229
		20	19	20	835	20	1636	20	2428	20	3238											20	41.511	20	183.3									20	16	20	634	20	1229
		20.02	26	20.02	831	20.02	1626	20.02	2421	20.02	3239											20.02	41.5907	20.02	183.639									20.02	23	20.02	644	20.02	1236
		20.04	24	20.04	837	20.04	1636	20.04	2424	20.04	3232											20.04	42.0765	20.04	185.888									20.04	18	20.04	648	20.04	1243
		20.06	18	20.06	830	20.06	1633	20.06	2426	20.06	3224											20.06	43.2471	20.06	186.177									20.06	17	20.06	636	20.06	1235
		20.08	33	20.08	828	20.08	1620	20.08	2423	20.08	3236											20.08	44.4031	20.08	186.46									20.08	27	20.08	649	20.08	1240
		20.1	35	20.1	821	20.1	1629	20.1	2428	20.1	3235											20.1	45.3962	20.1	186.917									20.1	23	20.1	639	20.1	1239
		20.12	24	20.12	823	20.12	1631	20.12	2423	20.12	3229											20.12	45.7434	20.12	186.889									20.12	26	20.12	635	20.12	1242
		20.14	26	20.14	827	20.14	1634	20.14	2429	20.14	3236											20.14	45.6129	20.14	186.933									20.14	29	20.14	635	20.14	1231
		20.16	33	20.16	823	20.16	1642	20.16	2426	20.16	3234											20.16	47.118	20.16	187.712									20.16	22	20.16	651	20.16	1236
		20.18	28	20.18	829	20.18	1631	20.18	2425	20.18	3230											20.18	46.7251	20.18	187.942									20.18	28	20.18	637	20.18	1236
		20.2	30	20.2	826	20.2	1642	20.2	2425	20.2	3237											20.2	47.644	20.2	189.008									20.2	27	20.2	643	20.2	1232
		20.22	22	20.22	831	20.22	1633	20.22	2425	20.22	3247											20.22	46.9363	20.22	189.386									20.22	34	20.22	638	20.22	1248
		20.24	23	20.24	831	20.24	1633	20.24	2433	20.24	3229											20.24	46.8169	20.24	188.065									20.24	26	20.24	627	20.24	1242
		20.26	25	20.26	828	20.26	1634	20.26	2421	20.26	3236											20.26	45.8032	20.26	187.809									20.26	20	20.26	627	20.26	1237
		20.28	21	20.28	834	20.28	1632	20.28	2426	20.28	3235											20.28	45.5047	20.28	187.362									20.28	28	20.28	642	20.28	1235
		20.3	27	20.3	828	20.3	1626	20.3	2424	20.3	3233											20.3	46.6512	20.3	186.685									20.3	23	20.3	640	20.3	1239
		20.32	25	20.32	833	20.32	1632	20.32	2422	20.32	3231											20.32	45.6401	20.32	186.855									20.32	18	20.32	636	20.32	1237
		20.34	31	20.34	831	20.34	1634	20.34	2423	20.34	3228											20.34	45.5243	20.34	187.472									20.34	27	20.34	639	20.34	1233
		20.36	24	20.36	827	20.36	1632	20.36	2429	20.36	3227											20.36	45.6136	20.36	187.6									20.36	21	20.36	650	20.36	1237
		20.38	38	20.38	837	20.38	1624	20.38	2429	20.38	3238											20.38	46.3053	20.38	188.076									20.38	23	20.38	633	20.38	1224
		20.4	22	20.4	827	20.4	1644	20.4	2422	20.4	3240											20.4	45.7614	20.4	187.586									20.4	32	20.4	652	20.4	1250
		20.42	30	20.42	828	20.42	1633	20.42	2433	20.42	3228											20.42	45.7045	20.42	188.145									20.42	28	20.42	653	20.42	1249
		20.44	30	20.44	828	20.44	1635	20.44	2425	20.44	3244											20.44	46.3655	20.44	188.788									20.44	23	20.44	657	20.44	1239
		20.46	32	20.46	844	20.46	1652	20.46	2427	20.46	3245											20.46	46.5041	20.46	188.136									20.46	23	20.46	643	20.46	1256
		20.48	36	20.48	825	20.48	1641	20.48	2437	20.48	3226											20.48	45.9886	20.48	186.847									20.48	31	20.48	668	20.48	1255
		20.5	30	20.5	836	20.5	1638	20.5	2446	20.5	3241											20.5	46.171	20.5	186.838									20.5	21	20.5	658	20.5	1241
		20.52	36	20.52	847	20.52	1635	20.52	2428	20.52	3232											20.52	45.9304	20.52	187.096									20.52	27	20.52	660	20.52	1275
		20.54	29	20.54	827	20.54	1647	20.54	2441	20.54	3239											20.54	46.4632	20.54	185.901									20.54	24	20.54	651	20.54	1267
		20.56	38	20.56	838	20.56	1644	20.56	2432	20.56	3240											20.56	47.4773	20.56	185.762									20.56	26	20.56	669	20.56	1264
		20.58	37	20.58	852	20.58	1652	20.58	2442	20.58	3239											20.58	46.6587	20.58	185.806									20.58	32	20.58	678	20.58	1278
		20.6	26	20.6	852	20.6	1655	20.6	2442	20.6	3246											20.6	47.1782	20.6	186.045									20.6	35	20.6	689	20.6	1293
		20.62	45	20.62	860	20.62	1685	20.62	2447	20.62	3259											20.62	45.7149	20.62	185.587									20.62	38	20.62	696	20.62	1307
		20.64	37	20.64	867	20.64	1683	20.64	2458	20.64	3275											20.64	47.4119	20.64	186.807									20.64	48	20.64	749	20.64	1349
		20.66	54	20.66	878	20.66	1712	20.66	2477	20.66	3281											20.66	48.6708	20.66	188.296									20.66	50	20.66	797	20.66	1396
		20.68	54	20.68	897	20.68	1747	20.68	2511	20.68	3306											20.68	49.5799	20.68	189.489									20.68	61	20.68	885	20.68	1481
		20.7	51	20.7	929	20.7	1804	20.7	2525	20.7	3334											20.7	49.4057	20.7	193.293									20.7	81	20.7	965	20.7	1601
		20.72	88	20.72	985	20.72	1886	20.72	2532	20.72	3352											20.72	49.2579	20.72	197.282									20.72	111	20.72	1054	20.72	1691
		20.74	119	20.74	1036	20.74	2012	20.74	2602	20.74	3395											20.74	51.5257	20.74	198.71									20.74	132	20.74	1153	20.74	1764
		20.76	116	20.76	1120	20.76	2074	20.76	2633	20.76	3492											20.76	52.2707	20.76	200.663									20.76	214	20.76	1203	20.76	1833
		20.78	158	20.78	1198	20.78	2123	20.78	2697	20.78	3544											20.78	52.3841	20.78	202.659									20.78	242	20.78	1219	20.78	1888
		20.8	693	20.8	1243	20.8	2176	20.8	2841	20.8	3599											20.8	51.7025	20.8	203.181									20.8	272	20.8	1218	20.8	1847
		20.82	710	20.82	1318	20.82	2146	20.82	2913	20.82	3621											20.82	52.4678	20.82	204.12									20.82	319	20.82	1136	20.82	1839
		20.84	749	20.84	1322	20.84	2126	20.84	2991	20.84	3670											20.84	52.0337	20.84	203.695									20.84	418	20.84	1013	20.84	1654
		20.86	767	20.86	1278	20.86	2055	20.86	3050	20.86	3596											20.86	51.8428	20.86	203.448									20.86	486	20.86	942	20.86	1621
		20.88	745	20.88	1298	20.88	1990	20.88	3026	20.88	3593											20.88	51.1079	20.88	202.705									20.88	452	20.88	805	20.88	1522
		20.9	734	20.9	1172	20.9	1866	20.9	3028	20.9	3546											20.9	49.8663	20.9	201.721									20.9	506	20.9	756	20.9	1410
		20.92	700	20.92	1091	20.92	1790	20.92	2916	20.92	3459											20.92	48.3449	20.92	199.72									20.92	471	20.92	714	20.92	1340
		20.94	665	20.94	1026	20.94	1738	20.94	2833	20.94	3431											20.94	48.5652	20.94	196.445									20.94	462	20.94	693	20.94	1291
		20.96	622	20.96	925	20.96	1708	20.96	2716	20.96	3362											20.96	48.3736	20.96	194.641									20.96	368	20.96	670	20.96	1291
		20.98	114	20.98	924	20.98	1669	20.98	2628	20.98	3314											20.98	47.6499	20.98	192.795									20.98	270	20.98	653	20.98	1277
		21	83	21	885	21	1651	21	2598	21	3286											21	47.4635	21	191.139									21	187	21	661	21	1262
		21.02	71	21.02	868	21.02	1661	21.02	2549	21.02	3285											21.02	47.29	21.02	189.339									21.02	140	21.02	656	21.02	1276
		21.04	62	21.04	870	21.04	1661	21.04	2500	21.04	3275											21.04	49.6839	21.04	188.799									21.04	120	21.04	661	21.04	1255
		21.06	53	21.06	839	21.06	1642	21.06	2500	21.06	3256											21.06	50.6682	21.06	188.063									21.06	83	21.06	647	21.06	1256
		21.08	44	21.08	851	21.08	1647	21.08	2478	21.08	3256											21.08	50.6816	21.08	187.959									21.08	63	21.08	663	21.08	1253
		21.1	48	21.1	849	21.1	1643	21.1	2469	21.1	3239											21.1	50.3985	21.1	188.768									21.1	52	21.1	644	21.1	1243
		21.12	28	21.12	834	21.12	1645	21.12	2452	21.12	3230											21.12	50.562	21.12	187.898									21.12	48	21.12	643	21.12	1233
		21.14	45	21.14	836	21.14	1636	21.14	2455	21.14	3248											21.14	51.0817	21.14	186.035									21.14	38	21.14	642	21.14	1258
		21.16	45	21.16	835	21.16	1629	21.16	2445	21.16	3230											21.16	50.8712	21.16	186.441									21.16	49	21.16	646	21.16	1247
		21.18	42	21.18	834	21.18	1640	21.18	2435	21.18	3243											21.18	51.1259	21.18	186.137									21.18	45	21.18	646	21.18	1241
		21.2	35	21.2	840	21.2	1621	21.2	2437	21.2	3230											21.2	51.3609	21.2	186.138									21.2	32	21.2	637	21.2	1249
		21.22	31	21.22	831	21.22	1634	21.22	2437	21.22	3231											21.22	52.1232	21.22	187.095									21.22	15	21.22	632	21.22	1236
		21.24	32	21.24	834	21.24	1647	21.24	2439	21.24	3233											21.24	50.7025	21.24	187.305									21.24	44	21.24	646	21.24	1247
		21.26	28	21.26	834	21.26	1630	21.26	2431	21.26	3239											21.26	51.8267	21.26	187.374									21.26	38	21.26	641	21.26	1240
		21.28	34	21.28	840	21.28	1634	21.28	2423	21.28	3248											21.28	50.2455	21.28	187.348									21.28	24	21.28	634	21.28	1228
		21.3	28	21.3	830	21.3	1635	21.3	2436	21.3	3236											21.3	50.0634	21.3	187.297									21.3	27	21.3	641	21.3	1245
		21.32	30	21.32	837	21.32	1643	21.32	2434	21.32	3232											21.32	49.3691	21.32	186.9									21.32	25	21.32	640	21.32	1245
		21.34	24	21.34	838	21.34	1644	21.34	2429	21.34	3235											21.34	50.2462	21.34	186.535									21.34	27	21.34	626	21.34	1237
		21.36	33	21.36	828	21.36	1632	21.36	2421	21.36	3232											21.36	49.4626	21.36	186.195									21.36	21	21.36	636	21.36	1240
		21.38	33	21.38	828	21.38	1643	21.38	2430	21.38	3242											21.38	49.2916	21.38	186.538									21.38	28	21.38	640	21.38	1239
		21.4	41	21.4	824	21.4	1625	21.4	2440	21.4	3237											21.4	49.6675	21.4	187.295									21.4	25	21.4	641	21.4	1240
		21.42	33	21.42	832	21.42	1636	21.42	2438	21.42	3227											21.42	50.439	21.42	187.073									21.42	27	21.42	643	21.42	1240
		21.44	26	21.44	833	21.44	1628	21.44	2420	21.44	3236											21.44	51.2043	21.44	187.588									21.44	26	21.44	640	21.44	1238
		21.46	29	21.46	832	21.46	1632	21.46	2422	21.46	3230											21.46	51.2396	21.46	188.514									21.46	19	21.46	653	21.46	1238
		21.48	26	21.48	824	21.48	1645	21.48	2434	21.48	3226											21.48	50.7457	21.48	189.132									21.48	12	21.48	639	21.48	1248
		21.5	31	21.5	831	21.5	1628	21.5	2437	21.5	3228											21.5	49.8035	21.5	189.55									21.5	24	21.5	642	21.5	1241
		21.52	31	21.52	831	21.52	1643	21.52	2424	21.52	3241											21.52	49.4671	21.52	190.199									21.52	25	21.52	634	21.52	1237
		21.54	25	21.54	835	21.54	1639	21.54	2423	21.54	3230											21.54	51.3021	21.54	189.556									21.54	25	21.54	648	21.54	1231
		21.56	38	21.56	834	21.56	1631	21.56	2440	21.56	3225											21.56	52.2655	21.56	189.795									21.56	24	21.56	645	21.56	1241
		21.58	24	21.58	831	21.58	1636	21.58	2422	21.58	3239											21.58	52.7463	21.58	190.048									21.58	21	21.58	640	21.58	1246
		21.6	25	21.6	825	21.6	1635	21.6	2424	21.6	3236											21.6	53.3848	21.6	191.129									21.6	24	21.6	640	21.6	1246
		21.62	26	21.62	835	21.62	1644	21.62	2427	21.62	3241											21.62	54.239	21.62	191.927									21.62	35	21.62	645	21.62	1219
		21.64	24	21.64	836	21.64	1643	21.64	2431	21.64	3242											21.64	54.0252	21.64	191.497									21.64	26	21.64	657	21.64	1234
		21.66	33	21.66	839	21.66	1626	21.66	2432	21.66	3223											21.66	54.9314	21.66	191.38									21.66	26	21.66	646	21.66	1239
		21.68	22	21.68	825	21.68	1631	21.68	2427	21.68	3225											21.68	53.5381	21.68	191.428									21.68	31	21.68	636	21.68	1227
		21.7	35	21.7	823	21.7	1634	21.7	2421	21.7	3237											21.7	54.1827	21.7	191.562									21.7	27	21.7	650	21.7	1233
		21.72	32	21.72	832	21.72	1632	21.72	2429	21.72	3235											21.72	54	21.72	191.568									21.72	21	21.72	643	21.72	1240
		21.74	28	21.74	843	21.74	1630	21.74	2424	21.74	3223											21.74	53.574	21.74	191.194									21.74	15	21.74	628	21.74	1236
		21.76	23	21.76	824	21.76	1632	21.76	2427	21.76	3228											21.76	53.7467	21.76	190.783									21.76	17	21.76	642	21.76	1236
		21.78	26	21.78	829	21.78	1636	21.78	2428	21.78	3228											21.78	53.9572	21.78	190.404									21.78	29	21.78	646	21.78	1233
		21.8	26	21.8	824	21.8	1637	21.8	2435	21.8	3228											21.8	53.4325	21.8	190.442									21.8	25	21.8	632	21.8	1232
		21.82	23	21.82	828	21.82	1625	21.82	2424	21.82	3239											21.82	53.4475	21.82	189.498									21.82	24	21.82	642	21.82	1236
		21.84	28	21.84	837	21.84	1636	21.84	2422	21.84	3233											21.84	53.4276	21.84	189.544									21.84	24	21.84	641	21.84	1243
		21.86	24	21.86	824	21.86	1624	21.86	2431	21.86	3222											21.86	54.1827	21.86	190.218									21.86	23	21.86	626	21.86	1237
		21.88	32	21.88	826	21.88	1630	21.88	2425	21.88	3215											21.88	53.6136	21.88	189.42									21.88	21	21.88	633	21.88	1251
		21.9	23	21.9	822	21.9	1637	21.9	2428	21.9	3235											21.9	53.9562	21.9	189.707									21.9	22	21.9	637	21.9	1232
		21.92	33	21.92	827	21.92	1628	21.92	2428	21.92	3243											21.92	54.7476	21.92	189.862									21.92	25	21.92	638	21.92	1233
		21.94	31	21.94	829	21.94	1629	21.94	2433	21.94	3237											21.94	56.3645	21.94	189.607									21.94	25	21.94	640	21.94	1243
		21.96	24	21.96	831	21.96	1644	21.96	2427	21.96	3230											21.96	55.9582	21.96	191.053									21.96	21	21.96	642	21.96	1233
		21.98	33	21.98	823	21.98	1625	21.98	2428	21.98	3233											21.98	55.575	21.98	191.396									21.98	25	21.98	647	21.98	1239
		22	21	22	818	22	1626	22	2423	22	3233											22	55.7859	22	191.641									22	23	22	641	22	1245
		22.02	28	22.02	830	22.02	1627	22.02	2423	22.02	3236											22.02	56.6391	22.02	192.213									22.02	31	22.02	642	22.02	1218
		22.04	37	22.04	830	22.04	1628	22.04	2429	22.04	3236											22.04	55.5767	22.04	191.636									22.04	15	22.04	632	22.04	1238
		22.06	27	22.06	825	22.06	1634	22.06	2427	22.06	3235											22.06	56.1432	22.06	191.355									22.06	30	22.06	642	22.06	1241
		22.08	17	22.08	832	22.08	1632	22.08	2428	22.08	3232											22.08	55.8173	22.08	191.099									22.08	22	22.08	633	22.08	1233
		22.1	30	22.1	834	22.1	1643	22.1	2431	22.1	3240											22.1	56.3295	22.1	191.438									22.1	27	22.1	646	22.1	1242
		22.12	25	22.12	826	22.12	1627	22.12	2419	22.12	3229											22.12	56.2759	22.12	190.511									22.12	19	22.12	628	22.12	1230
		22.14	26	22.14	824	22.14	1637	22.14	2427	22.14	3225											22.14	55.7587	22.14	188.72									22.14	21	22.14	651	22.14	1230
		22.16	31	22.16	827	22.16	1628	22.16	2423	22.16	3237											22.16	56.5593	22.16	188.264									22.16	29	22.16	629	22.16	1253
		22.18	34	22.18	831	22.18	1630	22.18	2420	22.18	3226											22.18	55.6064	22.18	187.972									22.18	24	22.18	625	22.18	1239
		22.2	16	22.2	815	22.2	1639	22.2	2426	22.2	3233											22.2	55.5786	22.2	188.48									22.2	31	22.2	634	22.2	1244
		22.22	24	22.22	831	22.22	1633	22.22	2427	22.22	3232											22.22	55.8722	22.22	188.318									22.22	23	22.22	640	22.22	1233
		22.24	28	22.24	826	22.24	1639	22.24	2436	22.24	3227											22.24	56.203	22.24	188.888									22.24	21	22.24	643	22.24	1243
		22.26	25	22.26	825	22.26	1628	22.26	2424	22.26	3226											22.26	55.4933	22.26	189.563									22.26	22	22.26	639	22.26	1251
		22.28	21	22.28	829	22.28	1639	22.28	2426	22.28	3234											22.28	54.187	22.28	189.758									22.28	21	22.28	642	22.28	1240
		22.3	27	22.3	831	22.3	1631	22.3	2430	22.3	3228											22.3	53.7041	22.3	191.569									22.3	27	22.3	642	22.3	1237
		22.32	27	22.32	823	22.32	1625	22.32	2427	22.32	3218											22.32	53.8601	22.32	193.025									22.32	32	22.32	633	22.32	1243
		22.34	32	22.34	828	22.34	1644	22.34	2430	22.34	3227											22.34	52.7077	22.34	194.311									22.34	24	22.34	639	22.34	1240
		22.36	25	22.36	825	22.36	1636	22.36	2425	22.36	3226											22.36	51.7947	22.36	194.77									22.36	30	22.36	637	22.36	1256
		22.38	25	22.38	841	22.38	1627	22.38	2424	22.38	3226											22.38	51.1223	22.38	193.891									22.38	11	22.38	633	22.38	1243
		22.4	30	22.4	830	22.4	1635	22.4	2431	22.4	3222											22.4	49.1716	22.4	193.721									22.4	25	22.4	646	22.4	1245
		22.42	34	22.42	838	22.42	1646	22.42	2426	22.42	3229											22.42	49.3674	22.42	193.069									22.42	26	22.42	644	22.42	1243
		22.44	28	22.44	826	22.44	1638	22.44	2426	22.44	3223											22.44	48.4479	22.44	191.603									22.44	22	22.44	648	22.44	1237
		22.46	18	22.46	828	22.46	1630	22.46	2426	22.46	3224											22.46	50.1174	22.46	191.182									22.46	15	22.46	637	22.46	1243
		22.48	19	22.48	824	22.48	1638	22.48	2423	22.48	3227											22.48	49.7107	22.48	190.407									22.48	26	22.48	639	22.48	1237
		22.5	24	22.5	830	22.5	1635	22.5	2423	22.5	3222											22.5	49.8921	22.5	189.795									22.5	22	22.5	638	22.5	1243
		22.52	31	22.52	825	22.52	1636	22.52	2429	22.52	3223											22.52	50.6234	22.52	188.458									22.52	32	22.52	630	22.52	1246
		22.54	29	22.54	829	22.54	1634	22.54	2423	22.54	3223											22.54	50.5221	22.54	187.448									22.54	20	22.54	649	22.54	1233
		22.56	28	22.56	821	22.56	1631	22.56	2429	22.56	3227											22.56	50.7447	22.56	187.979									22.56	30	22.56	633	22.56	1232
		22.58	27	22.58	828	22.58	1636	22.58	2424	22.58	3224											22.58	51.0811	22.58	187.203									22.58	21	22.58	643	22.58	1225
		22.6	28	22.6	824	22.6	1634	22.6	2426	22.6	3230											22.6	51.9663	22.6	187.165									22.6	27	22.6	643	22.6	1234
		22.62	27	22.62	822	22.62	1629	22.62	2421	22.62	3229											22.62	51.1612	22.62	187.533									22.62	24	22.62	634	22.62	1241
		22.64	28	22.64	833	22.64	1637	22.64	2431	22.64	3232											22.64	51.8343	22.64	188.478									22.64	24	22.64	642	22.64	1230
		22.66	39	22.66	820	22.66	1627	22.66	2428	22.66	3226											22.66	52.2122	22.66	188.511									22.66	27	22.66	643	22.66	1235
		22.68	23	22.68	834	22.68	1638	22.68	2423	22.68	3230											22.68	51.9376	22.68	188.965									22.68	25	22.68	630	22.68	1234
		22.7	28	22.7	831	22.7	1638	22.7	2432	22.7	3232											22.7	53.4113	22.7	189.421									22.7	21	22.7	641	22.7	1235
		22.72	38	22.72	831	22.72	1630	22.72	2422	22.72	3238											22.72	54.1458	22.72	190.488									22.72	32	22.72	637	22.72	1236
		22.74	33	22.74	826	22.74	1631	22.74	2429	22.74	3221											22.74	53.3867	22.74	191.873									22.74	25	22.74	642	22.74	1238
		22.76	27	22.76	827	22.76	1627	22.76	2438	22.76	3222											22.76	53.5538	22.76	191.388									22.76	25	22.76	639	22.76	1235
		22.78	23	22.78	826	22.78	1625	22.78	2432	22.78	3234											22.78	53.4825	22.78	192.528									22.78	17	22.78	644	22.78	1237
		22.8	26	22.8	826	22.8	1637	22.8	2428	22.8	3233											22.8	53.2367	22.8	193.401									22.8	25	22.8	645	22.8	1240
		22.82	33	22.82	826	22.82	1634	22.82	2427	22.82	3233											22.82	54.2089	22.82	194.914									22.82	19	22.82	640	22.82	1240
		22.84	25	22.84	838	22.84	1624	22.84	2425	22.84	3235											22.84	53.68	22.84	196.576									22.84	31	22.84	647	22.84	1242
		22.86	23	22.86	833	22.86	1629	22.86	2425	22.86	3229											22.86	53.8117	22.86	198.579									22.86	22	22.86	637	22.86	1234
		22.88	27	22.88	829	22.88	1626	22.88	2433	22.88	3229											22.88	51.8898	22.88	200.195									22.88	15	22.88	640	22.88	1245
		22.9	35	22.9	828	22.9	1635	22.9	2439	22.9	3224											22.9	52.6469	22.9	201.247									22.9	18	22.9	635	22.9	1248
		22.92	28	22.92	834	22.92	1637	22.92	2425	22.92	3234											22.92	53.0647	22.92	201.567									22.92	21	22.92	650	22.92	1243
		22.94	39	22.94	825	22.94	1636	22.94	2436	22.94	3236											22.94	53.4518	22.94	202.291									22.94	22	22.94	651	22.94	1250
		22.96	42	22.96	827	22.96	1638	22.96	2429	22.96	3231											22.96	54.6613	22.96	203.091									22.96	28	22.96	634	22.96	1238
		22.98	37	22.98	833	22.98	1643	22.98	2425	22.98	3233											22.98	55.1912	22.98	202.982									22.98	28	22.98	642	22.98	1239
		23	44	23	836	23	1631	23	2428	23	3234											23	54.6064	23	204.106									23	23	23	642	23	1243
		23.02	39	23.02	829	23.02	1637	23.02	2421	23.02	3240											23.02	54.5675	23.02	204.405									23.02	23	23.02	641	23.02	1230
		23.04	29	23.04	839	23.04	1642	23.04	2437	23.04	3243											23.04	55.2458	23.04	204.647									23.04	21	23.04	644	23.04	1240
		23.06	35	23.06	838	23.06	1635	23.06	2425	23.06	3243											23.06	55.527	23.06	202.792									23.06	25	23.06	642	23.06	1243
		23.08	38	23.08	832	23.08	1645	23.08	2422	23.08	3234											23.08	55.8035	23.08	203.572									23.08	30	23.08	638	23.08	1244
		23.1	33	23.1	830	23.1	1641	23.1	2436	23.1	3233											23.1	57.459	23.1	203.109									23.1	36	23.1	643	23.1	1252
		23.12	46	23.12	838	23.12	1637	23.12	2435	23.12	3227											23.12	57.1654	23.12	204.096									23.12	32	23.12	641	23.12	1234
		23.14	40	23.14	840	23.14	1635	23.14	2435	23.14	3228											23.14	56.2386	23.14	204.246									23.14	31	23.14	653	23.14	1244
		23.16	37	23.16	829	23.16	1632	23.16	2422	23.16	3236											23.16	56.0863	23.16	203.32									23.16	24	23.16	642	23.16	1246
		23.18	40	23.18	830	23.18	1638	23.18	2433	23.18	3235											23.18	57.5417	23.18	203.84									23.18	19	23.18	650	23.18	1241
		23.2	38	23.2	829	23.2	1640	23.2	2425	23.2	3229											23.2	57.2426	23.2	205.217									23.2	29	23.2	652	23.2	1243
		23.22	30	23.22	832	23.22	1639	23.22	2441	23.22	3233											23.22	57.3115	23.22	205.736									23.22	34	23.22	651	23.22	1245
		23.24	36	23.24	833	23.24	1622	23.24	2436	23.24	3232											23.24	57.169	23.24	205.454									23.24	25	23.24	640	23.24	1247
		23.26	33	23.26	835	23.26	1640	23.26	2439	23.26	3249											23.26	57.2416	23.26	205.02									23.26	32	23.26	665	23.26	1249
		23.28	58	23.28	834	23.28	1654	23.28	2435	23.28	3232											23.28	57.3861	23.28	205.026									23.28	27	23.28	664	23.28	1252
		23.3	37	23.3	839	23.3	1641	23.3	2438	23.3	3242											23.3	59.8964	23.3	204.244									23.3	28	23.3	664	23.3	1267
		23.32	31	23.32	844	23.32	1647	23.32	2424	23.32	3240											23.32	59.9765	23.32	204.474									23.32	25	23.32	669	23.32	1269
		23.34	52	23.34	840	23.34	1669	23.34	2441	23.34	3243											23.34	60.4462	23.34	204.969									23.34	36	23.34	681	23.34	1285
		23.36	47	23.36	863	23.36	1666	23.36	2442	23.36	3248											23.36	60.5181	23.36	204.057									23.36	37	23.36	732	23.36	1311
		23.38	62	23.38	866	23.38	1670	23.38	2455	23.38	3262											23.38	60.7793	23.38	204.913									23.38	46	23.38	731	23.38	1326
		23.4	77	23.4	874	23.4	1705	23.4	2479	23.4	3272											23.4	60.8097	23.4	205.599									23.4	39	23.4	780	23.4	1331
		23.42	81	23.42	878	23.42	1714	23.42	2468	23.42	3281											23.42	61.7323	23.42	205.796									23.42	47	23.42	787	23.42	1324
		23.44	112	23.44	911	23.44	1734	23.44	2506	23.44	3308											23.44	60.5845	23.44	205.577									23.44	66	23.44	784	23.44	1339
		23.46	154	23.46	909	23.46	1731	23.46	2549	23.46	3308											23.46	59.1461	23.46	204.69									23.46	66	23.46	765	23.46	1347
		23.48	164	23.48	889	23.48	1735	23.48	2577	23.48	3317											23.48	58.9307	23.48	204.899									23.48	78	23.48	755	23.48	1353
		23.5	225	23.5	937	23.5	1745	23.5	2599	23.5	3307											23.5	57.2841	23.5	203.828									23.5	85	23.5	713	23.5	1308
		23.52	191	23.52	927	23.52	1744	23.52	2623	23.52	3317											23.52	56.642	23.52	203.967									23.52	83	23.52	683	23.52	1290
		23.54	227	23.54	922	23.54	1697	23.54	2662	23.54	3291											23.54	54.1994	23.54	202.273									23.54	121	23.54	675	23.54	1275
		23.56	172	23.56	890	23.56	1686	23.56	2624	23.56	3296											23.56	53.5348	23.56	201.115									23.56	121	23.56	686	23.56	1264
		23.58	155	23.58	891	23.58	1664	23.58	2583	23.58	3271											23.58	54.1808	23.58	199.534									23.58	130	23.58	646	23.58	1259
		23.6	156	23.6	854	23.6	1654	23.6	2575	23.6	3265											23.6	53.8565	23.6	199.386									23.6	109	23.6	647	23.6	1244
		23.62	100	23.62	864	23.62	1646	23.62	2515	23.62	3264											23.62	54.5845	23.62	196.914									23.62	84	23.62	641	23.62	1252
		23.64	62	23.64	848	23.64	1632	23.64	2493	23.64	3239											23.64	53.9886	23.64	195.442									23.64	85	23.64	650	23.64	1238
		23.66	72	23.66	835	23.66	1632	23.66	2463	23.66	3245											23.66	54.5355	23.66	194.295									23.66	61	23.66	642	23.66	1248
		23.68	41	23.68	828	23.68	1635	23.68	2437	23.68	3248											23.68	54.7597	23.68	192.949									23.68	50	23.68	630	23.68	1239
		23.7	47	23.7	816	23.7	1645	23.7	2433	23.7	3246											23.7	55.1628	23.7	192.523									23.7	31	23.7	636	23.7	1238
		23.72	33	23.72	832	23.72	1637	23.72	2431	23.72	3239											23.72	55.5371	23.72	191.486									23.72	44	23.72	645	23.72	1236
		23.74	37	23.74	828	23.74	1641	23.74	2427	23.74	3239											23.74	56.3387	23.74	191.442									23.74	27	23.74	640	23.74	1245
		23.76	31	23.76	843	23.76	1639	23.76	2431	23.76	3234											23.76	57.0556	23.76	190.819									23.76	21	23.76	628	23.76	1243
		23.78	34	23.78	821	23.78	1625	23.78	2431	23.78	3228											23.78	58.0964	23.78	192.303									23.78	35	23.78	628	23.78	1238
		23.8	37	23.8	834	23.8	1634	23.8	2434	23.8	3229											23.8	58.0343	23.8	193.205									23.8	17	23.8	642	23.8	1244
		23.82	41	23.82	829	23.82	1634	23.82	2433	23.82	3243											23.82	57.1706	23.82	193.174									23.82	21	23.82	635	23.82	1248
		23.84	30	23.84	837	23.84	1630	23.84	2443	23.84	3224											23.84	56.3227	23.84	193.04									23.84	24	23.84	639	23.84	1236
		23.86	36	23.86	832	23.86	1626	23.86	2425	23.86	3228											23.86	56.1154	23.86	193.935									23.86	25	23.86	635	23.86	1247
		23.88	24	23.88	824	23.88	1636	23.88	2420	23.88	3236											23.88	57.0631	23.88	194.377									23.88	20	23.88	644	23.88	1246
		23.9	35	23.9	829	23.9	1623	23.9	2428	23.9	3230											23.9	56.4044	23.9	195.257									23.9	32	23.9	637	23.9	1246
		23.92	32	23.92	830	23.92	1638	23.92	2418	23.92	3222											23.92	56.5763	23.92	195.131									23.92	21	23.92	643	23.92	1239
		23.94	28	23.94	837	23.94	1635	23.94	2423	23.94	3229											23.94	54.2831	23.94	194.558									23.94	21	23.94	636	23.94	1247
		23.96	28	23.96	826	23.96	1642	23.96	2423	23.96	3231											23.96	53.7986	23.96	194.59									23.96	23	23.96	633	23.96	1239
		23.98	29	23.98	819	23.98	1624	23.98	2428	23.98	3231											23.98	54.2507	23.98	193.358									23.98	29	23.98	649	23.98	1244
		24	33	24	828	24	1641	24	2437	24	3236											24	53.6054	24	193.836									24	18	24	642	24	1233
		24.02	32	24.02	829	24.02	1640	24.02	2427	24.02	3235											24.02	53.0262	24.02	193.188									24.02	26	24.02	630	24.02	1250
		24.04	32	24.04	826	24.04	1628	24.04	2430	24.04	3229											24.04	52.8722	24.04	192.659									24.04	26	24.04	645	24.04	1241
		24.06	30	24.06	830	24.06	1631	24.06	2429	24.06	3229											24.06	53.6254	24.06	192.858									24.06	31	24.06	640	24.06	1232
		24.08	31	24.08	828	24.08	1635	24.08	2429	24.08	3233											24.08	52.5842	24.08	192.4									24.08	22	24.08	634	24.08	1236
		24.1	27	24.1	826	24.1	1642	24.1	2428	24.1	3225											24.1	52.9941	24.1	192.32									24.1	27	24.1	636	24.1	1244
		24.12	31	24.12	824	24.12	1630	24.12	2428	24.12	3234											24.12	52.9493	24.12	190.173									24.12	27	24.12	633	24.12	1242
		24.14	37	24.14	823	24.14	1636	24.14	2432	24.14	3247											24.14	52.288	24.14	189.336									24.14	23	24.14	625	24.14	1241
		24.16	46	24.16	822	24.16	1632	24.16	2422	24.16	3232											24.16	51.9647	24.16	187.912									24.16	29	24.16	635	24.16	1241
		24.18	24	24.18	837	24.18	1630	24.18	2428	24.18	3232											24.18	52.4338	24.18	187.905									24.18	24	24.18	633	24.18	1243
		24.2	33	24.2	833	24.2	1635	24.2	2427	24.2	3226											24.2	51.9909	24.2	188.36									24.2	31	24.2	638	24.2	1242
		24.22	35	24.22	830	24.22	1628	24.22	2425	24.22	3231											24.22	51.5289	24.22	187.24									24.22	24	24.22	632	24.22	1239
		24.24	38	24.24	826	24.24	1630	24.24	2426	24.24	3227											24.24	51.4524	24.24	187.792									24.24	39	24.24	626	24.24	1239
		24.26	27	24.26	831	24.26	1632	24.26	2424	24.26	3225											24.26	51.6908	24.26	188.107									24.26	22	24.26	638	24.26	1244
		24.28	23	24.28	831	24.28	1635	24.28	2434	24.28	3227											24.28	51.3635	24.28	187.793									24.28	27	24.28	635	24.28	1239
		24.3	33	24.3	820	24.3	1621	24.3	2429	24.3	3230											24.3	51.1347	24.3	187.771									24.3	17	24.3	643	24.3	1227
		24.32	33	24.32	825	24.32	1632	24.32	2423	24.32	3230											24.32	51.2419	24.32	187.101									24.32	20	24.32	635	24.32	1244
		24.34	32	24.34	822	24.34	1631	24.34	2431	24.34	3226											24.34	50.625	24.34	187.288									24.34	19	24.34	637	24.34	1239
		24.36	31	24.36	829	24.36	1622	24.36	2439	24.36	3224											24.36	50.6868	24.36	186.657									24.36	26	24.36	642	24.36	1233
		24.38	24	24.38	835	24.38	1634	24.38	2439	24.38	3225											24.38	50.476	24.38	186.461									24.38	20	24.38	626	24.38	1227
		24.4	31	24.4	829	24.4	1621	24.4	2423	24.4	3229											24.4	50.066	24.4	187.891									24.4	13	24.4	635	24.4	1245
		24.42	23	24.42	819	24.42	1636	24.42	2429	24.42	3230											24.42	50.0284	24.42	188.668									24.42	28	24.42	623	24.42	1241
		24.44	38	24.44	831	24.44	1632	24.44	2417	24.44	3231											24.44	51.2655	24.44	189.864									24.44	17	24.44	638	24.44	1243
		24.46	28	24.46	828	24.46	1625	24.46	2429	24.46	3235											24.46	51.6015	24.46	189.406									24.46	18	24.46	633	24.46	1237
		24.48	22	24.48	828	24.48	1634	24.48	2429	24.48	3230											24.48	50.1481	24.48	189.394									24.48	26	24.48	638	24.48	1247
		24.5	24	24.5	833	24.5	1635	24.5	2417	24.5	3229											24.5	50.0808	24.5	188.821									24.5	31	24.5	640	24.5	1236
		24.52	33	24.52	837	24.52	1640	24.52	2426	24.52	3235											24.52	50.4001	24.52	187.674									24.52	16	24.52	644	24.52	1228
		24.54	31	24.54	839	24.54	1631	24.54	2420	24.54	3232											24.54	51.5995	24.54	187.592									24.54	23	24.54	638	24.54	1243
		24.56	36	24.56	836	24.56	1640	24.56	2420	24.56	3229											24.56	52.6639	24.56	188.018									24.56	26	24.56	630	24.56	1253
		24.58	30	24.58	826	24.58	1632	24.58	2435	24.58	3239											24.58	53.661	24.58	188.743									24.58	19	24.58	636	24.58	1255
		24.6	33	24.6	833	24.6	1637	24.6	2429	24.6	3231											24.6	53.2269	24.6	189.292									24.6	30	24.6	633	24.6	1237
		24.62	42	24.62	824	24.62	1621	24.62	2427	24.62	3233											24.62	51.4498	24.62	188.88									24.62	21	24.62	638	24.62	1238
		24.64	36	24.64	830	24.64	1638	24.64	2423	24.64	3236											24.64	51.6437	24.64	189.982									24.64	17	24.64	638	24.64	1239
		24.66	33	24.66	830	24.66	1635	24.66	2422	24.66	3232											24.66	51.9693	24.66	190.247									24.66	20	24.66	635	24.66	1232
		24.68	26	24.68	826	24.68	1643	24.68	2421	24.68	3225											24.68	50.8287	24.68	192.459									24.68	25	24.68	637	24.68	1247
		24.7	34	24.7	826	24.7	1636	24.7	2428	24.7	3216											24.7	50.7202	24.7	194.045									24.7	21	24.7	629	24.7	1224
		24.72	30	24.72	834	24.72	1625	24.72	2427	24.72	3233											24.72	50.7999	24.72	194.099									24.72	23	24.72	642	24.72	1239
		24.74	35	24.74	830	24.74	1628	24.74	2435	24.74	3226											24.74	50.981	24.74	193.455									24.74	19	24.74	633	24.74	1232
		24.76	32	24.76	836	24.76	1627	24.76	2422	24.76	3228											24.76	51.2795	24.76	193.495									24.76	28	24.76	642	24.76	1240
		24.78	25	24.78	822	24.78	1630	24.78	2431	24.78	3235											24.78	51.7842	24.78	194.45									24.78	25	24.78	646	24.78	1232
		24.8	27	24.8	834	24.8	1628	24.8	2434	24.8	3234											24.8	52.6764	24.8	195.566									24.8	22	24.8	629	24.8	1246
		24.82	27	24.82	824	24.82	1633	24.82	2423	24.82	3219											24.82	53.2256	24.82	195.524									24.82	27	24.82	636	24.82	1237
		24.84	43	24.84	830	24.84	1628	24.84	2430	24.84	3234											24.84	54.2959	24.84	195.292									24.84	26	24.84	634	24.84	1233
		24.86	30	24.86	827	24.86	1648	24.86	2436	24.86	3229											24.86	53.9611	24.86	193.289									24.86	23	24.86	635	24.86	1222
		24.88	42	24.88	834	24.88	1634	24.88	2428	24.88	3236											24.88	53.7051	24.88	193.161									24.88	21	24.88	630	24.88	1231
		24.9	30	24.9	831	24.9	1635	24.9	2425	24.9	3234											24.9	53.8526	24.9	192.386									24.9	21	24.9	649	24.9	1239
		24.92	27	24.92	825	24.92	1630	24.92	2428	24.92	3239											24.92	54.595	24.92	191.668									24.92	14	24.92	640	24.92	1233
		24.94	29	24.94	837	24.94	1635	24.94	2432	24.94	3239											24.94	54.9088	24.94	192.124									24.94	32	24.94	643	24.94	1244
		24.96	36	24.96	829	24.96	1623	24.96	2420	24.96	3221											24.96	55.4537	24.96	193.214									24.96	20	24.96	639	24.96	1239
		24.98	41	24.98	829	24.98	1632	24.98	2430	24.98	3226											24.98	56.1438	24.98	194.449									24.98	20	24.98	643	24.98	1242
		25	32	25	831	25	1631	25	2433	25	3229											25	55.1742	25	194.519									25	25	25	634	25	1239
		25.02	37	25.02	828	25.02	1624	25.02	2426	25.02	3233											25.02	54.1778	25.02	194.414									25.02	28	25.02	638	25.02	1227
		25.04	39	25.04	836	25.04	1624	25.04	2437	25.04	3231											25.04	54.9944	25.04	196.386									25.04	23	25.04	658	25.04	1242
		25.06	44	25.06	830	25.06	1640	25.06	2427	25.06	3234											25.06	54.0454	25.06	198.206									25.06	22	25.06	632	25.06	1229
		25.08	59	25.08	833	25.08	1632	25.08	2414	25.08	3238											25.08	53.981	25.08	200.818									25.08	25	25.08	630	25.08	1244
		25.1	25	25.1	832	25.1	1620	25.1	2430	25.1	3228											25.1	54.6273	25.1	200.659									25.1	23	25.1	642	25.1	1247
		25.12	33	25.12	829	25.12	1631	25.12	2426	25.12	3235											25.12	54.9111	25.12	201.067									25.12	32	25.12	635	25.12	1240
		25.14	42	25.14	832	25.14	1636	25.14	2421	25.14	3230											25.14	55.764	25.14	201.217									25.14	28	25.14	649	25.14	1245
		25.16	57	25.16	826	25.16	1625	25.16	2435	25.16	3223											25.16	58.5616	25.16	202.237									25.16	18	25.16	635	25.16	1240
		25.18	48	25.18	844	25.18	1636	25.18	2429	25.18	3227											25.18	60.185	25.18	203.62									25.18	21	25.18	628	25.18	1235
		25.2	40	25.2	834	25.2	1632	25.2	2424	25.2	3223											25.2	60.4917	25.2	203.439									25.2	25	25.2	643	25.2	1226
		25.22	49	25.22	832	25.22	1622	25.22	2425	25.22	3235											25.22	61.6613	25.22	202.455									25.22	21	25.22	639	25.22	1239
		25.24	56	25.24	836	25.24	1624	25.24	2435	25.24	3229											25.24	61.9228	25.24	202.517									25.24	22	25.24	650	25.24	1244
		25.26	53	25.26	830	25.26	1628	25.26	2436	25.26	3243											25.26	62.084	25.26	200.498									25.26	24	25.26	633	25.26	1250
		25.28	60	25.28	827	25.28	1637	25.28	2432	25.28	3243											25.28	62.4086	25.28	200.002									25.28	21	25.28	632	25.28	1242
		25.3	49	25.3	832	25.3	1637	25.3	2422	25.3	3229											25.3	62.83	25.3	198.966									25.3	16	25.3	645	25.3	1245
		25.32	64	25.32	840	25.32	1629	25.32	2424	25.32	3236											25.32	63.4819	25.32	200.207									25.32	26	25.32	642	25.32	1234
		25.34	83	25.34	833	25.34	1634	25.34	2432	25.34	3242											25.34	64.8029	25.34	201.187									25.34	25	25.34	650	25.34	1259
		25.36	94	25.36	844	25.36	1631	25.36	2432	25.36	3250											25.36	66.0526	25.36	203.208									25.36	36	25.36	640	25.36	1254
		25.38	83	25.38	838	25.38	1634	25.38	2431	25.38	3235											25.38	69.2547	25.38	207.235									25.38	30	25.38	650	25.38	1240
		25.4	100	25.4	843	25.4	1636	25.4	2433	25.4	3266											25.4	70.6414	25.4	209.827									25.4	41	25.4	644	25.4	1265
		25.42	118	25.42	857	25.42	1632	25.42	2432	25.42	3247											25.42	72.6218	25.42	214.322									25.42	21	25.42	646	25.42	1282
		25.44	120	25.44	862	25.44	1634	25.44	2431	25.44	3254											25.44	74.9925	25.44	219.431									25.44	34	25.44	668	25.44	1282
		25.46	176	25.46	852	25.46	1639	25.46	2432	25.46	3265											25.46	76.5172	25.46	222.351									25.46	46	25.46	669	25.46	1283
		25.48	204	25.48	874	25.48	1633	25.48	2432	25.48	3284											25.48	77.7463	25.48	225.162									25.48	28	25.48	669	25.48	1328
		25.5	234	25.5	900	25.5	1645	25.5	2439	25.5	3277											25.5	77.0494	25.5	226.808									25.5	38	25.5	680	25.5	1303
		25.52	273	25.52	890	25.52	1639	25.52	2440	25.52	3283											25.52	75.645	25.52	228.842									25.52	47	25.52	676	25.52	1351
		25.54	290	25.54	906	25.54	1632	25.54	2454	25.54	3286											25.54	77.0601	25.54	229.331									25.54	42	25.54	671	25.54	1345
		25.56	338	25.56	907	25.56	1641	25.56	2446	25.56	3283											25.56	76.7771	25.56	227.839									25.56	49	25.56	668	25.56	1322
		25.58	348	25.58	896	25.58	1638	25.58	2453	25.58	3301											25.58	73.9519	25.58	226.187									25.58	59	25.58	670	25.58	1288
		25.6	332	25.6	899	25.6	1646	25.6	2457	25.6	3299											25.6	71.7234	25.6	222.896									25.6	64	25.6	649	25.6	1293
		25.62	305	25.62	881	25.62	1631	25.62	2452	25.62	3273											25.62	70.1827	25.62	219.748									25.62	54	25.62	642	25.62	1269
		25.64	274	25.64	878	25.64	1629	25.64	2459	25.64	3277											25.64	67.4717	25.64	216.293									25.64	52	25.64	649	25.64	1255
		25.66	311	25.66	863	25.66	1635	25.66	2449	25.66	3264											25.66	64.5878	25.66	211.082									25.66	43	25.66	654	25.66	1247
		25.68	255	25.68	876	25.68	1654	25.68	2457	25.68	3258											25.68	62.609	25.68	206.137									25.68	57	25.68	647	25.68	1257
		25.7	217	25.7	867	25.7	1640	25.7	2431	25.7	3261											25.7	61.104	25.7	201.932									25.7	42	25.7	654	25.7	1257
		25.72	232	25.72	856	25.72	1633	25.72	2436	25.72	3264											25.72	58.0798	25.72	199.672									25.72	47	25.72	650	25.72	1242
		25.74	238	25.74	863	25.74	1640	25.74	2434	25.74	3251											25.74	56.6803	25.74	196.944									25.74	39	25.74	654	25.74	1248
		25.76	242	25.76	860	25.76	1644	25.76	2433	25.76	3269											25.76	56.5492	25.76	195.997									25.76	36	25.76	653	25.76	1258
		25.78	232	25.78	868	25.78	1638	25.78	2438	25.78	3256											25.78	57.2511	25.78	196.048									25.78	32	25.78	646	25.78	1260
		25.8	220	25.8	871	25.8	1639	25.8	2438	25.8	3265											25.8	55.9967	25.8	194.798									25.8	28	25.8	645	25.8	1245
		25.82	202	25.82	864	25.82	1630	25.82	2443	25.82	3282											25.82	55.8771	25.82	194.822									25.82	28	25.82	636	25.82	1233
		25.84	194	25.84	855	25.84	1637	25.84	2437	25.84	3250											25.84	55.6048	25.84	194.454									25.84	23	25.84	639	25.84	1242
		25.86	182	25.86	854	25.86	1635	25.86	2442	25.86	3256											25.86	55.4132	25.86	193.848									25.86	39	25.86	642	25.86	1239
		25.88	183	25.88	857	25.88	1630	25.88	2448	25.88	3249											25.88	54.235	25.88	194.394									25.88	32	25.88	639	25.88	1233
		25.9	143	25.9	842	25.9	1637	25.9	2436	25.9	3260											25.9	53.8016	25.9	193.637									25.9	34	25.9	641	25.9	1241
		25.92	126	25.92	835	25.92	1634	25.92	2443	25.92	3237											25.92	52.7444	25.92	193.756									25.92	32	25.92	643	25.92	1235
		25.94	109	25.94	844	25.94	1634	25.94	2430	25.94	3239											25.94	53.8545	25.94	194.127									25.94	29	25.94	639	25.94	1227
		25.96	96	25.96	840	25.96	1637	25.96	2431	25.96	3243											25.96	51.6296	25.96	193.387									25.96	25	25.96	641	25.96	1241
		25.98	83	25.98	848	25.98	1630	25.98	2436	25.98	3235											25.98	51.4024	25.98	193.709									25.98	20	25.98	627	25.98	1241
		26	84	26	847	26	1633	26	2424	26	3231											26	51.8728	26	194.571									26	24	26	641	26	1234
		26.02	74	26.02	831	26.02	1621	26.02	2424	26.02	3235											26.02	50.985	26.02	193.802									26.02	23	26.02	633	26.02	1239
		26.04	43	26.04	835	26.04	1631	26.04	2435	26.04	3245											26.04	51.4498	26.04	193.553									26.04	35	26.04	642	26.04	1237
		26.06	48	26.06	827	26.06	1635	26.06	2433	26.06	3232											26.06	51.3651	26.06	192.918									26.06	26	26.06	641	26.06	1232
		26.08	36	26.08	832	26.08	1634	26.08	2427	26.08	3242											26.08	52.6466	26.08	191.396									26.08	23	26.08	636	26.08	1236
		26.1	48	26.1	833	26.1	1649	26.1	2423	26.1	3229											26.1	52.5234	26.1	191.56									26.1	29	26.1	648	26.1	1232
		26.12	42	26.12	830	26.12	1623	26.12	2426	26.12	3227											26.12	51.7104	26.12	191.757									26.12	22	26.12	636	26.12	1229
		26.14	49	26.14	829	26.14	1632	26.14	2434	26.14	3232											26.14	51.4211	26.14	191.726									26.14	25	26.14	635	26.14	1241
		26.16	37	26.16	827	26.16	1638	26.16	2435	26.16	3232											26.16	51.611	26.16	190.517									26.16	20	26.16	635	26.16	1242
		26.18	32	26.18	832	26.18	1637	26.18	2430	26.18	3229											26.18	51.0239	26.18	191.174									26.18	25	26.18	631	26.18	1235
		26.2	55	26.2	833	26.2	1635	26.2	2430	26.2	3229											26.2	51.2867	26.2	191.255									26.2	20	26.2	643	26.2	1240
		26.22	25	26.22	824	26.22	1631	26.22	2433	26.22	3236											26.22	51.1049	26.22	191.512									26.22	24	26.22	642	26.22	1249
		26.24	39	26.24	820	26.24	1628	26.24	2443	26.24	3238											26.24	51.1703	26.24	191.935									26.24	27	26.24	646	26.24	1244
		26.26	38	26.26	818	26.26	1645	26.26	2423	26.26	3229											26.26	50.6352	26.26	192.042									26.26	26	26.26	637	26.26	1239
		26.28	27	26.28	829	26.28	1666	26.28	2427	26.28	3229											26.28	50.3495	26.28	191.229									26.28	24	26.28	637	26.28	1231
		26.3	43	26.3	826	26.3	1628	26.3	2432	26.3	3221											26.3	49.9215	26.3	191.683									26.3	14	26.3	637	26.3	1249
		26.32	38	26.32	826	26.32	1645	26.32	2428	26.32	3235											26.32	49.0984	26.32	190.915									26.32	25	26.32	647	26.32	1242
		26.34	21	26.34	830	26.34	1631	26.34	2431	26.34	3231											26.34	49.5061	26.34	191.504									26.34	25	26.34	634	26.34	1243
		26.36	33	26.36	840	26.36	1628	26.36	2428	26.36	3240											26.36	49.5705	26.36	191.818									26.36	26	26.36	638	26.36	1242
		26.38	31	26.38	831	26.38	1636	26.38	2432	26.38	3225											26.38	49.695	26.38	192.087									26.38	24	26.38	647	26.38	1235
		26.4	40	26.4	832	26.4	1631	26.4	2433	26.4	3231											26.4	49.9611	26.4	193.648									26.4	23	26.4	637	26.4	1229
		26.42	38	26.42	829	26.42	1635	26.42	2434	26.42	3230											26.42	51.099	26.42	193.321									26.42	22	26.42	643	26.42	1234
		26.44	40	26.44	831	26.44	1626	26.44	2425	26.44	3232											26.44	53.4403	26.44	194.062									26.44	30	26.44	651	26.44	1246
		26.46	33	26.46	834	26.46	1637	26.46	2421	26.46	3226											26.46	54.7182	26.46	194.822									26.46	30	26.46	650	26.46	1240
		26.48	33	26.48	825	26.48	1640	26.48	2424	26.48	3243											26.48	56.7418	26.48	196.523									26.48	25	26.48	634	26.48	1247
		26.5	38	26.5	819	26.5	1642	26.5	2435	26.5	3235											26.5	57.5822	26.5	196.782									26.5	26	26.5	641	26.5	1239
		26.52	37	26.52	823	26.52	1631	26.52	2423	26.52	3227											26.52	58.9271	26.52	197.128									26.52	19	26.52	638	26.52	1239
		26.54	39	26.54	825	26.54	1633	26.54	2438	26.54	3242											26.54	59.4544	26.54	198.386									26.54	42	26.54	636	26.54	1247
		26.56	39	26.56	838	26.56	1636	26.56	2431	26.56	3251											26.56	60.9814	26.56	199.076									26.56	26	26.56	658	26.56	1250
		26.58	52	26.58	835	26.58	1644	26.58	2436	26.58	3237											26.58	60.6345	26.58	200.792									26.58	23	26.58	671	26.58	1267
		26.6	37	26.6	838	26.6	1646	26.6	2426	26.6	3239											26.6	61.7061	26.6	199.992									26.6	38	26.6	657	26.6	1279
		26.62	50	26.62	856	26.62	1656	26.62	2447	26.62	3242											26.62	62.2655	26.62	200.374									26.62	33	26.62	709	26.62	1278
		26.64	52	26.64	855	26.64	1659	26.64	2436	26.64	3232											26.64	61.8431	26.64	199.954									26.64	39	26.64	729	26.64	1301
		26.66	47	26.66	873	26.66	1670	26.66	2452	26.66	3265											26.66	61.4593	26.66	199.881									26.66	44	26.66	699	26.66	1308
		26.68	61	26.68	858	26.68	1669	26.68	2476	26.68	3269											26.68	60.5188	26.68	198.834									26.68	41	26.68	721	26.68	1307
		26.7	73	26.7	869	26.7	1683	26.7	2463	26.7	3279											26.7	58.6744	26.7	198.616									26.7	48	26.7	731	26.7	1302
		26.72	81	26.72	887	26.72	1696	26.72	2474	26.72	3281											26.72	58.8905	26.72	196.924									26.72	61	26.72	720	26.72	1305
		26.74	104	26.74	891	26.74	1674	26.74	2501	26.74	3290											26.74	56.8506	26.74	196.849									26.74	69	26.74	717	26.74	1310
		26.76	98	26.76	893	26.76	1679	26.76	2508	26.76	3298											26.76	56.0582	26.76	196.521									26.76	83	26.76	695	26.76	1284
		26.78	124	26.78	893	26.78	1670	26.78	2497	26.78	3282											26.78	53.8807	26.78	196.036									26.78	65	26.78	675	26.78	1269
		26.8	113	26.8	881	26.8	1664	26.8	2516	26.8	3264											26.8	53.3583	26.8	195.817									26.8	74	26.8	657	26.8	1260
		26.82	97	26.82	873	26.82	1653	26.82	2474	26.82	3253											26.82	53.0461	26.82	194.173									26.82	90	26.82	647	26.82	1253
		26.84	79	26.84	867	26.84	1654	26.84	2466	26.84	3271											26.84	51.5917	26.84	194.428									26.84	62	26.84	651	26.84	1247
		26.86	85	26.86	847	26.86	1642	26.86	2467	26.86	3267											26.86	51.4498	26.86	194.732									26.86	65	26.86	646	26.86	1241
		26.88	56	26.88	846	26.88	1634	26.88	2445	26.88	3250											26.88	51.743	26.88	194.159									26.88	49	26.88	656	26.88	1239
		26.9	61	26.9	837	26.9	1633	26.9	2438	26.9	3247											26.9	51.4678	26.9	193.384									26.9	46	26.9	645	26.9	1244
		26.92	61	26.92	837	26.92	1629	26.92	2440	26.92	3242											26.92	52.5963	26.92	193.014									26.92	31	26.92	645	26.92	1237
		26.94	57	26.94	836	26.94	1636	26.94	2444	26.94	3225											26.94	53.61	26.94	193.509									26.94	35	26.94	645	26.94	1244
		26.96	48	26.96	828	26.96	1628	26.96	2432	26.96	3229											26.96	54.9036	26.96	193.624									26.96	35	26.96	639	26.96	1226
		26.98	50	26.98	832	26.98	1636	26.98	2442	26.98	3235											26.98	54.7375	26.98	193.879									26.98	32	26.98	640	26.98	1231
		27	42	27	830	27	1628	27	2424	27	3225											27	57.4913	27	194.563									27	27	27	639	27	1228
		27.02	51	27.02	828	27.02	1628	27.02	2433	27.02	3237											27.02	57.0239	27.02	195.175									27.02	29	27.02	632	27.02	1246
		27.04	35	27.04	824	27.04	1631	27.04	2425	27.04	3232											27.04	57.5914	27.04	195.504									27.04	21	27.04	639	27.04	1234
		27.06	39	27.06	832	27.06	1629	27.06	2440	27.06	3237											27.06	59.1112	27.06	197.624									27.06	27	27.06	632	27.06	1233
		27.08	44	27.08	825	27.08	1627	27.08	2429	27.08	3236											27.08	59.087	27.08	198.179									27.08	27	27.08	630	27.08	1251
		27.1	36	27.1	821	27.1	1631	27.1	2427	27.1	3233											27.1	60.4694	27.1	198.772									27.1	18	27.1	633	27.1	1240
		27.12	19	27.12	827	27.12	1633	27.12	2437	27.12	3230											27.12	61.1827	27.12	200.688									27.12	26	27.12	641	27.12	1230
		27.14	25	27.14	827	27.14	1630	27.14	2423	27.14	3236											27.14	59.9019	27.14	200.979									27.14	25	27.14	630	27.14	1226
		27.16	36	27.16	828	27.16	1629	27.16	2430	27.16	3239											27.16	61.3233	27.16	202.193									27.16	23	27.16	627	27.16	1238
		27.18	30	27.18	827	27.18	1639	27.18	2430	27.18	3222											27.18	60.9595	27.18	203.06									27.18	25	27.18	638	27.18	1232
		27.2	23	27.2	823	27.2	1637	27.2	2427	27.2	3224											27.2	60.83	27.2	203.873									27.2	25	27.2	636	27.2	1236
		27.22	33	27.22	824	27.22	1635	27.22	2430	27.22	3226											27.22	60.558	27.22	205.224									27.22	26	27.22	621	27.22	1236
		27.24	29	27.24	818	27.24	1626	27.24	2423	27.24	3225											27.24	59.1991	27.24	205.867									27.24	25	27.24	627	27.24	1235
		27.26	33	27.26	832	27.26	1640	27.26	2434	27.26	3230											27.26	58.3406	27.26	205.679									27.26	23	27.26	636	27.26	1228
		27.28	30	27.28	818	27.28	1631	27.28	2432	27.28	3227											27.28	58.0013	27.28	204.975									27.28	25	27.28	629	27.28	1227
		27.3	24	27.3	823	27.3	1627	27.3	2424	27.3	3228											27.3	57.644	27.3	205.268									27.3	20	27.3	638	27.3	1236
		27.32	38	27.32	833	27.32	1632	27.32	2421	27.32	3223											27.32	59.3838	27.32	203.642									27.32	25	27.32	636	27.32	1239
		27.34	23	27.34	838	27.34	1633	27.34	2422	27.34	3226											27.34	60.1873	27.34	202.969									27.34	27	27.34	622	27.34	1230
		27.36	34	27.36	822	27.36	1628	27.36	2427	27.36	3232											27.36	60.6031	27.36	202.954									27.36	16	27.36	640	27.36	1234
		27.38	24	27.38	826	27.38	1627	27.38	2431	27.38	3224											27.38	60.6734	27.38	202.148									27.38	30	27.38	627	27.38	1223
		27.4	27	27.4	839	27.4	1636	27.4	2435	27.4	3219											27.4	61.2877	27.4	201.306									27.4	19	27.4	630	27.4	1239
		27.42	34	27.42	830	27.42	1630	27.42	2429	27.42	3229											27.42	60.9147	27.42	199.108									27.42	24	27.42	635	27.42	1243
		27.44	34	27.44	830	27.44	1631	27.44	2432	27.44	3221											27.44	61.5943	27.44	197.977									27.44	27	27.44	630	27.44	1246
		27.46	30	27.46	829	27.46	1635	27.46	2422	27.46	3231											27.46	60.7738	27.46	198.195									27.46	34	27.46	636	27.46	1233
		27.48	33	27.48	822	27.48	1631	27.48	2432	27.48	3232											27.48	60.2471	27.48	197.076									27.48	21	27.48	625	27.48	1238
		27.5	37	27.5	828	27.5	1629	27.5	2426	27.5	3247											27.5	59.8993	27.5	196.874									27.5	14	27.5	633	27.5	1230
		27.52	29	27.52	828	27.52	1629	27.52	2424	27.52	3229											27.52	58.646	27.52	197.125									27.52	31	27.52	645	27.52	1242
		27.54	30	27.54	824	27.54	1628	27.54	2427	27.54	3229											27.54	58.8529	27.54	196.311									27.54	24	27.54	631	27.54	1232
		27.56	31	27.56	830	27.56	1634	27.56	2427	27.56	3231											27.56	58.7192	27.56	196.031									27.56	26	27.56	650	27.56	1239
		27.58	33	27.58	826	27.58	1629	27.58	2426	27.58	3231											27.58	58.0677	27.58	196.673									27.58	30	27.58	628	27.58	1237
		27.6	33	27.6	827	27.6	1636	27.6	2437	27.6	3226											27.6	57.6764	27.6	196.848									27.6	19	27.6	631	27.6	1244
		27.62	24	27.62	841	27.62	1633	27.62	2424	27.62	3226											27.62	56.8464	27.62	197.751									27.62	25	27.62	626	27.62	1241
		27.64	37	27.64	834	27.64	1630	27.64	2432	27.64	3238											27.64	55.9483	27.64	197.188									27.64	22	27.64	647	27.64	1230
		27.66	41	27.66	832	27.66	1628	27.66	2425	27.66	3231											27.66	55.6214	27.66	197.294									27.66	17	27.66	633	27.66	1236
		27.68	44	27.68	832	27.68	1628	27.68	2433	27.68	3224											27.68	56.2635	27.68	196.758									27.68	21	27.68	635	27.68	1224
		27.7	31	27.7	831	27.7	1635	27.7	2434	27.7	3225											27.7	56.6002	27.7	197.687									27.7	13	27.7	625	27.7	1235
		27.72	37	27.72	823	27.72	1639	27.72	2426	27.72	3233											27.72	59.2324	27.72	198.561									27.72	29	27.72	630	27.72	1239
		27.74	30	27.74	841	27.74	1637	27.74	2433	27.74	3236											27.74	59.7578	27.74	198.856									27.74	29	27.74	641	27.74	1236
		27.76	33	27.76	834	27.76	1635	27.76	2434	27.76	3238											27.76	61.2998	27.76	199.175									27.76	23	27.76	636	27.76	1237
		27.78	31	27.78	829	27.78	1629	27.78	2422	27.78	3222											27.78	60.7859	27.78	198.571									27.78	22	27.78	638	27.78	1240
		27.8	43	27.8	840	27.8	1632	27.8	2424	27.8	3237											27.8	61.4528	27.8	197.632									27.8	18	27.8	642	27.8	1233
		27.82	27	27.82	829	27.82	1634	27.82	2423	27.82	3234											27.82	60.9457	27.82	197.113									27.82	21	27.82	641	27.82	1228
		27.84	28	27.84	824	27.84	1632	27.84	2422	27.84	3221											27.84	59.2632	27.84	196.578									27.84	25	27.84	631	27.84	1229
		27.86	32	27.86	822	27.86	1632	27.86	2425	27.86	3228											27.86	57.3119	27.86	197.193									27.86	21	27.86	631	27.86	1226
		27.88	20	27.88	833	27.88	1638	27.88	2436	27.88	3231											27.88	58.0177	27.88	196.66									27.88	24	27.88	639	27.88	1230
		27.9	30	27.9	830	27.9	1643	27.9	2438	27.9	3226											27.9	58.0085	27.9	196.326									27.9	27	27.9	625	27.9	1232
		27.92	32	27.92	827	27.92	1640	27.92	2422	27.92	3229											27.92	59.3181	27.92	196.064									27.92	22	27.92	640	27.92	1244
		27.94	26	27.94	815	27.94	1630	27.94	2429	27.94	3233											27.94	59.8467	27.94	196.38									27.94	23	27.94	637	27.94	1229
		27.96	27	27.96	835	27.96	1630	27.96	2425	27.96	3233											27.96	60.1399	27.96	196.046									27.96	29	27.96	637	27.96	1235
		27.98	41	27.98	835	27.98	1630	27.98	2426	27.98	3238											27.98	61.591	27.98	196.672									27.98	21	27.98	636	27.98	1236
		28	33	28	824	28	1635	28	2433	28	3227											28	62.3606	28	196.31									28	22	28	651	28	1235
		28.02	34	28.02	825	28.02	1630	28.02	2422	28.02	3240											28.02	63.7058	28.02	197.561									28.02	22	28.02	642	28.02	1233
		28.04	34	28.04	826	28.04	1630	28.04	2426	28.04	3244											28.04	64.5338	28.04	197.909									28.04	30	28.04	648	28.04	1242
		28.06	33	28.06	828	28.06	1626	28.06	2431	28.06	3231											28.06	64.9068	28.06	198.44									28.06	24	28.06	646	28.06	1242
		28.08	21	28.08	837	28.08	1638	28.08	2421	28.08	3230											28.08	64.7826	28.08	199.323									28.08	32	28.08	637	28.08	1249
		28.1	32	28.1	829	28.1	1644	28.1	2433	28.1	3236											28.1	65.6764	28.1	200.759									28.1	26	28.1	641	28.1	1248
		28.12	22	28.12	834	28.12	1633	28.12	2431	28.12	3235											28.12	67.3828	28.12	201.791									28.12	18	28.12	660	28.12	1279
		28.14	27	28.14	846	28.14	1647	28.14	2430	28.14	3235											28.14	66.5355	28.14	201.374									28.14	24	28.14	639	28.14	1261
		28.16	39	28.16	833	28.16	1650	28.16	2434	28.16	3236											28.16	67.2962	28.16	201.959									28.16	30	28.16	658	28.16	1263
		28.18	28	28.18	848	28.18	1640	28.18	2441	28.18	3240											28.18	65.5531	28.18	201.703									28.18	32	28.18	668	28.18	1271
		28.2	41	28.2	840	28.2	1659	28.2	2450	28.2	3241											28.2	65.983	28.2	202.297									28.2	31	28.2	658	28.2	1255
		28.22	34	28.22	844	28.22	1668	28.22	2452	28.22	3237											28.22	64.1357	28.22	201.672									28.22	31	28.22	657	28.22	1251
		28.24	25	28.24	857	28.24	1654	28.24	2450	28.24	3239											28.24	62.9425	28.24	201.703									28.24	43	28.24	654	28.24	1242
		28.26	34	28.26	850	28.26	1650	28.26	2454	28.26	3247											28.26	61.287	28.26	202.875									28.26	40	28.26	658	28.26	1264
		28.28	44	28.28	857	28.28	1643	28.28	2442	28.28	3247											28.28	63.542	28.28	204.016									28.28	42	28.28	636	28.28	1243
		28.3	43	28.3	836	28.3	1633	28.3	2441	28.3	3244											28.3	64.0402	28.3	205.283									28.3	35	28.3	641	28.3	1238
		28.32	32	28.32	853	28.32	1635	28.32	2437	28.32	3247											28.32	65.6244	28.32	206.737									28.32	43	28.32	642	28.32	1246
		28.34	26	28.34	832	28.34	1644	28.34	2435	28.34	3230											28.34	64.6035	28.34	206.283									28.34	42	28.34	638	28.34	1234
		28.36	34	28.36	835	28.36	1636	28.36	2440	28.36	3235											28.36	65.5338	28.36	206.612									28.36	39	28.36	635	28.36	1242
		28.38	26	28.38	828	28.38	1632	28.38	2432	28.38	3235											28.38	66.2305	28.38	207.666									28.38	24	28.38	639	28.38	1242
		28.4	35	28.4	837	28.4	1651	28.4	2431	28.4	3235											28.4	66.0994	28.4	208.339									28.4	24	28.4	632	28.4	1233
		28.42	29	28.42	824	28.42	1636	28.42	2434	28.42	3231											28.42	66.7463	28.42	210.578									28.42	28	28.42	640	28.42	1238
		28.44	38	28.44	834	28.44	1632	28.44	2437	28.44	3234											28.44	66.3763	28.44	212.877									28.44	29	28.44	632	28.44	1232
		28.46	19	28.46	837	28.46	1637	28.46	2431	28.46	3223											28.46	67.4773	28.46	214.001									28.46	24	28.46	635	28.46	1240
		28.48	45	28.48	826	28.48	1629	28.48	2437	28.48	3235											28.48	67.2507	28.48	215.268									28.48	19	28.48	639	28.48	1240
		28.5	38	28.5	832	28.5	1633	28.5	2426	28.5	3217											28.5	67.9944	28.5	215.802									28.5	28	28.5	631	28.5	1248
		28.52	26	28.52	823	28.52	1636	28.52	2425	28.52	3225											28.52	67.4717	28.52	215.21									28.52	23	28.52	640	28.52	1238
		28.54	28	28.54	838	28.54	1640	28.54	2437	28.54	3241											28.54	67.3469	28.54	215.685									28.54	22	28.54	642	28.54	1234
		28.56	29	28.56	827	28.56	1626	28.56	2422	28.56	3227											28.56	66.7493	28.56	216.324									28.56	27	28.56	644	28.56	1242
		28.58	27	28.58	820	28.58	1625	28.58	2439	28.58	3229											28.58	66.3021	28.58	215.83									28.58	30	28.58	635	28.58	1232
		28.6	22	28.6	833	28.6	1637	28.6	2430	28.6	3238											28.6	66.374	28.6	217.276									28.6	27	28.6	635	28.6	1240
		28.62	36	28.62	843	28.62	1643	28.62	2431	28.62	3222											28.62	65.2824	28.62	216.462									28.62	15	28.62	643	28.62	1238
		28.64	38	28.64	838	28.64	1631	28.64	2435	28.64	3219											28.64	64.66	28.64	217.212									28.64	25	28.64	638	28.64	1229
		28.66	25	28.66	825	28.66	1636	28.66	2424	28.66	3229											28.66	64.4452	28.66	217.524									28.66	26	28.66	638	28.66	1229
		28.68	38	28.68	831	28.68	1640	28.68	2432	28.68	3222											28.68	65.3697	28.68	215.899									28.68	30	28.68	638	28.68	1234
		28.7	28	28.7	830	28.7	1643	28.7	2429	28.7	3231											28.7	65.0909	28.7	214.062									28.7	24	28.7	642	28.7	1234
		28.72	38	28.72	838	28.72	1632	28.72	2427	28.72	3235											28.72	64.0121	28.72	212.009									28.72	19	28.72	647	28.72	1243
		28.74	46	28.74	839	28.74	1632	28.74	2428	28.74	3243											28.74	63.7238	28.74	209.986									28.74	32	28.74	651	28.74	1232
		28.76	34	28.76	833	28.76	1632	28.76	2425	28.76	3224											28.76	63.4995	28.76	209.65									28.76	31	28.76	643	28.76	1243
		28.78	37	28.78	839	28.78	1639	28.78	2436	28.78	3226											28.78	64.6839	28.78	207.888									28.78	24	28.78	646	28.78	1239
		28.8	41	28.8	825	28.8	1635	28.8	2434	28.8	3238											28.8	66.6286	28.8	207.58									28.8	21	28.8	639	28.8	1242
		28.82	31	28.82	833	28.82	1637	28.82	2428	28.82	3229											28.82	67.7614	28.82	208.554									28.82	23	28.82	647	28.82	1243
		28.84	40	28.84	826	28.84	1637	28.84	2436	28.84	3241											28.84	69.4766	28.84	207.423									28.84	33	28.84	642	28.84	1250
		28.86	25	28.86	835	28.86	1642	28.86	2428	28.86	3230											28.86	70.8081	28.86	206.308									28.86	22	28.86	647	28.86	1238
		28.88	27	28.88	828	28.88	1639	28.88	2427	28.88	3233											28.88	71.2583	28.88	206.296									28.88	27	28.88	644	28.88	1247
		28.9	33	28.9	839	28.9	1647	28.9	2436	28.9	3246											28.9	72.9291	28.9	205.433									28.9	32	28.9	647	28.9	1251
		28.92	33	28.92	831	28.92	1648	28.92	2433	28.92	3226											28.92	75.5018	28.92	206.125									28.92	27	28.92	651	28.92	1247
		28.94	30	28.94	842	28.94	1646	28.94	2432	28.94	3245											28.94	77.0137	28.94	207.933									28.94	31	28.94	654	28.94	1263
		28.96	39	28.96	838	28.96	1637	28.96	2436	28.96	3243											28.96	79.1837	28.96	208.803									28.96	19	28.96	669	28.96	1252
		28.98	52	28.98	834	28.98	1655	28.98	2435	28.98	3247											28.98	80.4645	28.98	211.091									28.98	35	28.98	681	28.98	1284
		29	23	29	850	29	1676	29	2446	29	3250											29	81.6322	29	213.268									29	30	29	715	29	1291
		29.02	51	29.02	863	29.02	1673	29.02	2459	29.02	3258											29.02	81.9742	29.02	215.515									29.02	36	29.02	738	29.02	1306
		29.04	56	29.04	883	29.04	1701	29.04	2452	29.04	3282											29.04	84.3861	29.04	217.93									29.04	42	29.04	776	29.04	1353
		29.06	55	29.06	898	29.06	1725	29.06	2469	29.06	3281											29.06	85.3867	29.06	221.162									29.06	41	29.06	863	29.06	1387
		29.08	61	29.08	896	29.08	1781	29.08	2488	29.08	3319											29.08	85.4828	29.08	223.588									29.08	57	29.08	964	29.08	1492
		29.1	73	29.1	923	29.1	1849	29.1	2512	29.1	3331											29.1	87.3145	29.1	227.85									29.1	81	29.1	963	29.1	1539
		29.12	116	29.12	978	29.12	1910	29.12	2537	29.12	3384											29.12	87.7463	29.12	233.752									29.12	259	29.12	970	29.12	1558
		29.14	135	29.14	1046	29.14	1952	29.14	2598	29.14	3458											29.14	89.3491	29.14	238.287									29.14	270	29.14	1001	29.14	1623
		29.16	157	29.16	1127	29.16	2018	29.16	2645	29.16	3471											29.16	90.1965	29.16	242.085									29.16	311	29.16	1030	29.16	1663
		29.18	213	29.18	1151	29.18	2070	29.18	2755	29.18	3555											29.18	93.4165	29.18	244.678									29.18	354	29.18	1041	29.18	1683
		29.2	218	29.2	1197	29.2	2069	29.2	2847	29.2	3538											29.2	95.5201	29.2	250.54									29.2	405	29.2	990	29.2	1657
		29.22	259	29.22	1225	29.22	2067	29.22	2948	29.22	3590											29.22	97.3442	29.22	258.14									29.22	453	29.22	982	29.22	1585
		29.24	290	29.24	1230	29.24	1968	29.24	2959	29.24	3565											29.24	99.1282	29.24	262.708									29.24	474	29.24	873	29.24	1516
		29.26	272	29.26	1217	29.26	1924	29.26	3036	29.26	3502											29.26	153.188	29.26	270.333									29.26	526	29.26	772	29.26	1439
		29.28	269	29.28	1167	29.28	1866	29.28	3029	29.28	3477											29.28	158.093	29.28	277.511									29.28	541	29.28	716	29.28	1341
		29.3	206	29.3	1093	29.3	1806	29.3	2966	29.3	3433											29.3	163.325	29.3	287.53									29.3	530	29.3	680	29.3	1333
		29.32	204	29.32	1022	29.32	1753	29.32	2865	29.32	3409											29.32	169.734	29.32	299.173									29.32	486	29.32	619	29.32	1265
		29.34	176	29.34	982	29.34	1705	29.34	2767	29.34	3373											29.34	176.172	29.34	310.385									29.34	438	29.34	648	29.34	1246
		29.36	130	29.36	925	29.36	1699	29.36	2673	29.36	3315											29.36	183.281	29.36	324.448									29.36	415	29.36	625	29.36	1222
		29.38	100	29.38	897	29.38	1694	29.38	2602	29.38	3286											29.38	187.474	29.38	336.569									29.38	355	29.38	639	29.38	1208
		29.4	83	29.4	874	29.4	1679	29.4	2527	29.4	3294											29.4	191.828	29.4	346.991									29.4	307	29.4	625	29.4	1219
		29.42	71	29.42	856	29.42	1677	29.42	2507	29.42	3280											29.42	195.427	29.42	357.492									29.42	263	29.42	623	29.42	1199
		29.44	85	29.44	867	29.44	1660	29.44	2485	29.44	3266											29.44	196.528	29.44	364.164									29.44	255	29.44	611	29.44	1199
		29.46	56	29.46	853	29.46	1654	29.46	2458	29.46	3254											29.46	196.535	29.46	369.567									29.46	90	29.46	714	29.46	1198
		29.48	66	29.48	848	29.48	1655	29.48	2455	29.48	3239											29.48	195.077	29.48	370.096									29.48	71	29.48	668	29.48	1254
		29.5	70	29.5	859	29.5	1659	29.5	2452	29.5	3254											29.5	196.093	29.5	369.546									29.5	63	29.5	655	29.5	1252
		29.52	65	29.52	841	29.52	1651	29.52	2458	29.52	3246											29.52	193.086	29.52	366.054									29.52	64	29.52	654	29.52	1248
		29.54	67	29.54	852	29.54	1650	29.54	2439	29.54	3248											29.54	187.75	29.54	356.883									29.54	60	29.54	644	29.54	1243
		29.56	62	29.56	852	29.56	1628	29.56	2442	29.56	3253											29.56	182.389	29.56	346.297									29.56	50	29.56	653	29.56	1237
		29.58	58	29.58	841	29.58	1642	29.58	2435	29.58	3244											29.58	177.662	29.58	334.09									29.58	39	29.58	645	29.58	1240
		29.6	70	29.6	845	29.6	1638	29.6	2441	29.6	3236											29.6	172.007	29.6	322.344									29.6	39	29.6	644	29.6	1244
		29.62	72	29.62	836	29.62	1632	29.62	2437	29.62	3250											29.62	167.806	29.62	308.566									29.62	47	29.62	657	29.62	1242
		29.64	80	29.64	844	29.64	1643	29.64	2453	29.64	3244											29.64	161.863	29.64	293.161									29.64	32	29.64	660	29.64	1237
		29.66	97	29.66	841	29.66	1638	29.66	2439	29.66	3233											29.66	159.24	29.66	280.334									29.66	38	29.66	652	29.66	1240
		29.68	104	29.68	844	29.68	1631	29.68	2427	29.68	3244											29.68	155.734	29.68	268.022									29.68	41	29.68	646	29.68	1238
		29.7	107	29.7	848	29.7	1637	29.7	2431	29.7	3268											29.7	151.956	29.7	257.862									29.7	32	29.7	656	29.7	1247
		29.72	141	29.72	849	29.72	1631	29.72	2450	29.72	3257											29.72	150.733	29.72	250.205									29.72	36	29.72	651	29.72	1262
		29.74	140	29.74	862	29.74	1644	29.74	2440	29.74	3265											29.74	150.036	29.74	245.824									29.74	41	29.74	656	29.74	1257
		29.76	197	29.76	877	29.76	1632	29.76	2441	29.76	3266											29.76	96.1147	29.76	242.887									29.76	37	29.76	656	29.76	1267
		29.78	222	29.78	883	29.78	1642	29.78	2444	29.78	3278											29.78	92.2478	29.78	237.218									29.78	38	29.78	649	29.78	1262
		29.8	241	29.8	897	29.8	1636	29.8	2446	29.8	3268											29.8	90.287	29.8	233.701									29.8	35	29.8	655	29.8	1279
		29.82	310	29.82	888	29.82	1650	29.82	2445	29.82	3272											29.82	88.5763	29.82	230.577									29.82	44	29.82	645	29.82	1256
		29.84	318	29.84	898	29.84	1637	29.84	2451	29.84	3291											29.84	85.0974	29.84	227.297									29.84	49	29.84	635	29.84	1250
		29.86	304	29.86	882	29.86	1635	29.86	2445	29.86	3282											29.86	84.4145	29.86	223.965									29.86	37	29.86	640	29.86	1251
		29.88	285	29.88	889	29.88	1652	29.88	2439	29.88	3281											29.88	82.1576	29.88	221.057									29.88	50	29.88	636	29.88	1276
		29.9	271	29.9	873	29.9	1637	29.9	2459	29.9	3258											29.9	82.0935	29.9	220.23									29.9	35	29.9	650	29.9	1249
		29.92	258	29.92	883	29.92	1633	29.92	2445	29.92	3256											29.92	79.6499	29.92	217.821									29.92	42	29.92	640	29.92	1255
		29.94	224	29.94	870	29.94	1630	29.94	2439	29.94	3262											29.94	75.7087	29.94	215.256									29.94	40	29.94	640	29.94	1243
		29.96	207	29.96	856	29.96	1632	29.96	2442	29.96	3259											29.96	74.6695	29.96	213.384									29.96	47	29.96	643	29.96	1242
		29.98	164	29.98	859	29.98	1628	29.98	2436	29.98	3255											29.98	74.2494	29.98	210.905									29.98	38	29.98	631	29.98	1234
		30	137	30	854	30	1638	30	2446	30	3241											30	72.4812	30	207.812									30	41	30	643	30	1244
		30.02	113	30.02	836	30.02	1635	30.02	2436	30.02	3249											30.02	71.8846	30.02	206.34									30.02	31	30.02	659	30.02	1236
		30.04	78	30.04	838	30.04	1631	30.04	2441	30.04	3235											30.04	70.8575	30.04	205.945									30.04	31	30.04	639	30.04	1243
		30.06	78	30.06	850	30.06	1636	30.06	2423	30.06	3238											30.06	70.2972	30.06	203.73									30.06	24	30.06	635	30.06	1239
		30.08	72	30.08	833	30.08	1634	30.08	2427	30.08	3241											30.08	69.1579	30.08	202.268									30.08	26	30.08	648	30.08	1233
		30.1	51	30.1	828	30.1	1639	30.1	2428	30.1	3236											30.1	67.7555	30.1	201.648									30.1	30	30.1	635	30.1	1249
		30.12	46	30.12	840	30.12	1637	30.12	2438	30.12	3238											30.12	67.8977	30.12	203.263									30.12	25	30.12	637	30.12	1241
		30.14	48	30.14	829	30.14	1629	30.14	2435	30.14	3226											30.14	66.0461	30.14	204.496									30.14	26	30.14	633	30.14	1255
		30.16	42	30.16	833	30.16	1636	30.16	2428	30.16	3231											30.16	64.9817	30.16	203.721									30.16	22	30.16	629	30.16	1236
		30.18	36	30.18	833	30.18	1637	30.18	2431	30.18	3242											30.18	64.4979	30.18	203.415									30.18	23	30.18	648	30.18	1233
		30.2	33	30.2	832	30.2	1631	30.2	2431	30.2	3231											30.2	65.5211	30.2	202.885									30.2	30	30.2	646	30.2	1246
		30.22	36	30.22	826	30.22	1639	30.22	2436	30.22	3232											30.22	65.2095	30.22	202.075									30.22	33	30.22	640	30.22	1235
		30.24	32	30.24	822	30.24	1635	30.24	2436	30.24	3232											30.24	66.3808	30.24	201.413									30.24	33	30.24	630	30.24	1237
		30.26	31	30.26	826	30.26	1635	30.26	2440	30.26	3225											30.26	66.7195	30.26	201.442									30.26	33	30.26	624	30.26	1239
		30.28	23	30.28	832	30.28	1638	30.28	2429	30.28	3228											30.28	67.472	30.28	202.193									30.28	27	30.28	636	30.28	1234
		30.3	40	30.3	831	30.3	1639	30.3	2429	30.3	3220											30.3	69.4381	30.3	202.244									30.3	35	30.3	636	30.3	1229
		30.32	30	30.32	823	30.32	1642	30.32	2431	30.32	3232											30.32	69.7803	30.32	201.616									30.32	21	30.32	628	30.32	1234
		30.34	28	30.34	832	30.34	1632	30.34	2438	30.34	3229											30.34	70.5325	30.34	200.788									30.34	19	30.34	634	30.34	1230
		30.36	32	30.36	837	30.36	1640	30.36	2424	30.36	3231											30.36	71.3246	30.36	201.371									30.36	20	30.36	632	30.36	1230
		30.38	35	30.38	825	30.38	1639	30.38	2425	30.38	3230											30.38	71.9951	30.38	201.203									30.38	23	30.38	644	30.38	1241
		30.4	27	30.4	835	30.4	1623	30.4	2438	30.4	3232											30.4	72.0454	30.4	201.898									30.4	23	30.4	646	30.4	1229
		30.42	39	30.42	830	30.42	1626	30.42	2418	30.42	3226											30.42	73.5796	30.42	203.474									30.42	22	30.42	624	30.42	1227
		30.44	34	30.44	831	30.44	1629	30.44	2423	30.44	3233											30.44	74.4407	30.44	203.072									30.44	25	30.44	635	30.44	1235
		30.46	31	30.46	827	30.46	1633	30.46	2433	30.46	3226											30.46	75.559	30.46	202.252									30.46	15	30.46	632	30.46	1234
		30.48	35	30.48	830	30.48	1625	30.48	2426	30.48	3228											30.48	73.9921	30.48	202.362									30.48	24	30.48	640	30.48	1240
		30.5	28	30.5	823	30.5	1634	30.5	2425	30.5	3220											30.5	74.1719	30.5	201.691									30.5	20	30.5	624	30.5	1229
		30.52	31	30.52	827	30.52	1636	30.52	2423	30.52	3234											30.52	74.0991	30.52	200.408									30.52	14	30.52	637	30.52	1237
		30.54	30	30.54	821	30.54	1633	30.54	2427	30.54	3233											30.54	71.5469	30.54	199.02									30.54	25	30.54	634	30.54	1236
		30.56	26	30.56	824	30.56	1631	30.56	2432	30.56	3237											30.56	70.7166	30.56	198.152									30.56	21	30.56	638	30.56	1229
		30.58	35	30.58	827	30.58	1624	30.58	2429	30.58	3233											30.58	68.5145	30.58	197.908									30.58	19	30.58	632	30.58	1230
		30.6	29	30.6	835	30.6	1629	30.6	2450	30.6	3226											30.6	66.5907	30.6	196.796									30.6	20	30.6	640	30.6	1246
		30.62	24	30.62	824	30.62	1631	30.62	2432	30.62	3228											30.62	66.001	30.62	196.085									30.62	25	30.62	631	30.62	1238
		30.64	28	30.64	825	30.64	1633	30.64	2414	30.64	3231											30.64	65.0098	30.64	195.626									30.64	22	30.64	628	30.64	1240
		30.66	30	30.66	830	30.66	1626	30.66	2432	30.66	3225											30.66	64.0487	30.66	196.379									30.66	22	30.66	634	30.66	1239
		30.68	26	30.68	825	30.68	1629	30.68	2444	30.68	3230											30.68	64.1582	30.68	196.02									30.68	26	30.68	645	30.68	1239
		30.7	28	30.7	825	30.7	1633	30.7	2418	30.7	3222											30.7	64.6607	30.7	194.451									30.7	18	30.7	638	30.7	1236
		30.72	34	30.72	823	30.72	1634	30.72	2433	30.72	3224											30.72	63.102	30.72	193.791									30.72	24	30.72	629	30.72	1236
		30.74	31	30.74	822	30.74	1636	30.74	2421	30.74	3223											30.74	63.5567	30.74	192.887									30.74	19	30.74	632	30.74	1236
		30.76	23	30.76	829	30.76	1633	30.76	2427	30.76	3219											30.76	63.0912	30.76	194.332									30.76	15	30.76	636	30.76	1223
		30.78	23	30.78	828	30.78	1633	30.78	2422	30.78	3225											30.78	64.0177	30.78	195.266									30.78	31	30.78	635	30.78	1225
		30.8	23	30.8	826	30.8	1624	30.8	2421	30.8	3233											30.8	64.0006	30.8	195.772									30.8	22	30.8	644	30.8	1235
		30.82	28	30.82	829	30.82	1637	30.82	2431	30.82	3229											30.82	65.7973	30.82	195.173									30.82	24	30.82	627	30.82	1233
		30.84	23	30.84	829	30.84	1634	30.84	2429	30.84	3224											30.84	66.2056	30.84	195.697									30.84	26	30.84	638	30.84	1234
		30.86	26	30.86	824	30.86	1639	30.86	2430	30.86	3239											30.86	68.1282	30.86	195.494									30.86	16	30.86	643	30.86	1237
		30.88	27	30.88	828	30.88	1626	30.88	2427	30.88	3238											30.88	66.8722	30.88	195.498									30.88	27	30.88	628	30.88	1225
		30.9	29	30.9	829	30.9	1635	30.9	2442	30.9	3231											30.9	66.9582	30.9	195.781									30.9	28	30.9	642	30.9	1234
		30.92	30	30.92	816	30.92	1639	30.92	2421	30.92	3236											30.92	66.7545	30.92	195.905									30.92	27	30.92	648	30.92	1235
		30.94	25	30.94	829	30.94	1641	30.94	2434	30.94	3235											30.94	65.8333	30.94	195.931									30.94	25	30.94	643	30.94	1246
		30.96	27	30.96	837	30.96	1648	30.96	2435	30.96	3235											30.96	66.0353	30.96	197.237									30.96	29	30.96	656	30.96	1241
		30.98	21	30.98	840	30.98	1661	30.98	2424	30.98	3238											30.98	64.5803	30.98	198.672									30.98	36	30.98	662	30.98	1261
		31	31	31	841	31	1637	31	2433	31	3239											31	63.1912	31	198.747									31	30	31	655	31	1255
		31.02	29	31.02	844	31.02	1645	31.02	2434	31.02	3241											31.02	64.222	31.02	199.664									31.02	21	31.02	676	31.02	1266
		31.04	25	31.04	844	31.04	1665	31.04	2441	31.04	3264											31.04	65.1255	31.04	200.83									31.04	39	31.04	713	31.04	1318
		31.06	32	31.06	854	31.06	1697	31.06	2446	31.06	3266											31.06	67.2658	31.06	202.949									31.06	33	31.06	739	31.06	1344
		31.08	49	31.08	872	31.08	1719	31.08	2454	31.08	3263											31.08	67.4188	31.08	204.208									31.08	45	31.08	805	31.08	1387
		31.1	43	31.1	897	31.1	1744	31.1	2454	31.1	3279											31.1	67.9608	31.1	204.692									31.1	50	31.1	833	31.1	1421
		31.12	58	31.12	924	31.12	1800	31.12	2492	31.12	3311											31.12	67.9578	31.12	205.714									31.12	65	31.12	871	31.12	1456
		31.14	50	31.14	972	31.14	1845	31.14	2507	31.14	3361											31.14	69.814	31.14	207.564									31.14	84	31.14	881	31.14	1464
		31.16	76	31.16	1020	31.16	1887	31.16	2542	31.16	3366											31.16	70.6836	31.16	209.342									31.16	86	31.16	890	31.16	1504
		31.18	82	31.18	1040	31.18	1873	31.18	2565	31.18	3393											31.18	70.794	31.18	211.512									31.18	123	31.18	882	31.18	1523
		31.2	103	31.2	1043	31.2	1866	31.2	2629	31.2	3369											31.2	70.7163	31.2	211.495									31.2	153	31.2	901	31.2	1522
		31.22	111	31.22	1067	31.22	1843	31.22	2639	31.22	3389											31.22	72.1752	31.22	213.099									31.22	177	31.22	829	31.22	1444
		31.24	106	31.24	1087	31.24	1836	31.24	2649	31.24	3393											31.24	70.9559	31.24	215.086									31.24	199	31.24	791	31.24	1402
		31.26	88	31.26	1030	31.26	1779	31.26	2663	31.26	3388											31.26	71.7699	31.26	214.068									31.26	194	31.26	764	31.26	1391
		31.28	69	31.28	994	31.28	1766	31.28	2671	31.28	3358											31.28	71.1255	31.28	215.812									31.28	202	31.28	739	31.28	1330
		31.3	68	31.3	968	31.3	1731	31.3	2626	31.3	3360											31.3	70.2226	31.3	217.343									31.3	205	31.3	693	31.3	1321
		31.32	69	31.32	946	31.32	1708	31.32	2608	31.32	3310											31.32	71.7826	31.32	218.511									31.32	197	31.32	669	31.32	1273
		31.34	75	31.34	901	31.34	1685	31.34	2552	31.34	3295											31.34	72.6188	31.34	218.683									31.34	139	31.34	665	31.34	1257
		31.36	65	31.36	905	31.36	1677	31.36	2532	31.36	3284											31.36	73.3501	31.36	220.632									31.36	131	31.36	654	31.36	1268
		31.38	66	31.38	883	31.38	1649	31.38	2490	31.38	3268											31.38	73.9732	31.38	220.217									31.38	121	31.38	664	31.38	1260
		31.4	50	31.4	853	31.4	1655	31.4	2469	31.4	3261											31.4	75.4296	31.4	218.633									31.4	85	31.4	661	31.4	1256
		31.42	66	31.42	868	31.42	1647	31.42	2460	31.42	3267											31.42	77.8081	31.42	219.399									31.42	63	31.42	649	31.42	1258
		31.44	70	31.44	862	31.44	1644	31.44	2440	31.44	3269											31.44	78.4877	31.44	219.282									31.44	74	31.44	641	31.44	1249
		31.46	58	31.46	859	31.46	1641	31.46	2437	31.46	3272											31.46	80.3001	31.46	220.188									31.46	50	31.46	642	31.46	1247
		31.48	80	31.48	853	31.48	1641	31.48	2440	31.48	3256											31.48	79.7597	31.48	219.666									31.48	45	31.48	646	31.48	1252
		31.5	56	31.5	852	31.5	1626	31.5	2449	31.5	3257											31.5	78.8728	31.5	217.07									31.5	42	31.5	640	31.5	1251
		31.52	57	31.52	856	31.52	1632	31.52	2446	31.52	3245											31.52	78.5427	31.52	214.589									31.52	36	31.52	635	31.52	1249
		31.54	61	31.54	842	31.54	1623	31.54	2448	31.54	3247											31.54	79.288	31.54	213.851									31.54	41	31.54	640	31.54	1230
		31.56	69	31.56	841	31.56	1622	31.56	2439	31.56	3244											31.56	77.645	31.56	210.522									31.56	33	31.56	656	31.56	1244
		31.58	48	31.58	845	31.58	1633	31.58	2440	31.58	3244											31.58	77.2772	31.58	209.639									31.58	49	31.58	639	31.58	1230
		31.6	52	31.6	836	31.6	1633	31.6	2431	31.6	3230											31.6	76.8408	31.6	208.601									31.6	35	31.6	641	31.6	1247
		31.62	53	31.62	836	31.62	1633	31.62	2430	31.62	3234											31.62	77.119	31.62	206.743									31.62	43	31.62	632	31.62	1232
		31.64	41	31.64	837	31.64	1634	31.64	2431	31.64	3239											31.64	76.8316	31.64	206.509									31.64	29	31.64	636	31.64	1230
		31.66	39	31.66	835	31.66	1630	31.66	2436	31.66	3233											31.66	78.1196	31.66	206.544									31.66	29	31.66	631	31.66	1237
		31.68	39	31.68	838	31.68	1629	31.68	2435	31.68	3242											31.68	78.083	31.68	207.61									31.68	25	31.68	622	31.68	1247
		31.7	51	31.7	847	31.7	1638	31.7	2425	31.7	3236											31.7	78.1778	31.7	208.252									31.7	27	31.7	639	31.7	1237
		31.72	42	31.72	836	31.72	1630	31.72	2423	31.72	3228											31.72	80.3648	31.72	207.952									31.72	30	31.72	640	31.72	1249
		31.74	40	31.74	835	31.74	1643	31.74	2430	31.74	3244											31.74	80.9823	31.74	208.036									31.74	18	31.74	655	31.74	1246
		31.76	54	31.76	834	31.76	1638	31.76	2429	31.76	3244											31.76	82.8591	31.76	207.73									31.76	27	31.76	640	31.76	1247
		31.78	50	31.78	853	31.78	1635	31.78	2427	31.78	3240											31.78	82.6633	31.78	205.499									31.78	25	31.78	641	31.78	1253
		31.8	68	31.8	856	31.8	1630	31.8	2429	31.8	3258											31.8	81.9967	31.8	205.295									31.8	21	31.8	641	31.8	1252
		31.82	70	31.82	855	31.82	1646	31.82	2436	31.82	3260											31.82	82.3469	31.82	205.864									31.82	35	31.82	650	31.82	1258
		31.84	78	31.84	871	31.84	1648	31.84	2447	31.84	3262											31.84	80.0353	31.84	205.999									31.84	34	31.84	653	31.84	1261
		31.86	95	31.86	887	31.86	1640	31.86	2430	31.86	3258											31.86	79.2249	31.86	205.949									31.86	24	31.86	654	31.86	1258
		31.88	137	31.88	875	31.88	1643	31.88	2446	31.88	3266											31.88	77.8271	31.88	204.196									31.88	29	31.88	641	31.88	1260
		31.9	114	31.9	878	31.9	1633	31.9	2437	31.9	3280											31.9	76.2779	31.9	202.386									31.9	35	31.9	644	31.9	1254
		31.92	146	31.92	890	31.92	1636	31.92	2442	31.92	3282											31.92	75.695	31.92	200.897									31.92	33	31.92	651	31.92	1252
		31.94	138	31.94	879	31.94	1638	31.94	2443	31.94	3288											31.94	75.135	31.94	199.796									31.94	41	31.94	654	31.94	1249
		31.96	147	31.96	894	31.96	1634	31.96	2437	31.96	3265											31.96	72.8944	31.96	198.483									31.96	46	31.96	646	31.96	1248
		31.98	163	31.98	885	31.98	1647	31.98	2443	31.98	3261											31.98	71.4505	31.98	199.28									31.98	45	31.98	651	31.98	1258
		32	111	32	876	32	1648	32	2436	32	3268											32	69.9601	32	199.158									32	35	32	653	32	1265
		32.02	137	32.02	865	32.02	1633	32.02	2447	32.02	3260											32.02	69.7757	32.02	198.192									32.02	44	32.02	662	32.02	1257
		32.04	92	32.04	861	32.04	1653	32.04	2431	32.04	3235											32.04	69.999	32.04	199.429									32.04	32	32.04	668	32.04	1265
		32.06	75	32.06	858	32.06	1661	32.06	2449	32.06	3240											32.06	69.9882	32.06	199.235									32.06	37	32.06	665	32.06	1269
		32.08	81	32.08	860	32.08	1682	32.08	2461	32.08	3248											32.08	69.2396	32.08	199.365									32.08	43	32.08	672	32.08	1282
		32.1	88	32.1	847	32.1	1682	32.1	2449	32.1	3254											32.1	68.6996	32.1	200.664									32.1	44	32.1	681	32.1	1272
		32.12	79	32.12	852	32.12	1687	32.12	2448	32.12	3252											32.12	68.8833	32.12	200.173									32.12	39	32.12	705	32.12	1302
		32.14	70	32.14	870	32.14	1698	32.14	2444	32.14	3271											32.14	68.0291	32.14	200.404									32.14	42	32.14	711	32.14	1295
		32.16	52	32.16	878	32.16	1690	32.16	2471	32.16	3272											32.16	68.3315	32.16	198.716									32.16	49	32.16	687	32.16	1297
		32.18	53	32.18	863	32.18	1713	32.18	2471	32.18	3271											32.18	66.8264	32.18	198.842									32.18	51	32.18	705	32.18	1288
		32.2	65	32.2	884	32.2	1701	32.2	2484	32.2	3285											32.2	65.8032	32.2	198.925									32.2	57	32.2	675	32.2	1271
		32.22	52	32.22	888	32.22	1682	32.22	2490	32.22	3283											32.22	64.6316	32.22	200.562									32.22	54	32.22	675	32.22	1262
		32.24	47	32.24	878	32.24	1684	32.24	2489	32.24	3258											32.24	63.3756	32.24	200.618									32.24	62	32.24	663	32.24	1252
		32.26	52	32.26	858	32.26	1669	32.26	2468	32.26	3252											32.26	63.9157	32.26	201.549									32.26	51	32.26	653	32.26	1240
		32.28	43	32.28	858	32.28	1662	32.28	2472	32.28	3240											32.28	65.5538	32.28	202.922									32.28	70	32.28	650	32.28	1259
		32.3	47	32.3	853	32.3	1650	32.3	2472	32.3	3247											32.3	64.3821	32.3	203.197									32.3	62	32.3	630	32.3	1242
		32.32	33	32.32	846	32.32	1645	32.32	2458	32.32	3235											32.32	62.9457	32.32	203.509									32.32	58	32.32	636	32.32	1248
		32.34	39	32.34	834	32.34	1638	32.34	2439	32.34	3248											32.34	62.4619	32.34	204.246									32.34	41	32.34	652	32.34	1239
		32.36	31	32.36	828	32.36	1640	32.36	2443	32.36	3248											32.36	61.7414	32.36	204.651									32.36	48	32.36	627	32.36	1224
		32.38	30	32.38	830	32.38	1646	32.38	2428	32.38	3238											32.38	63.1193	32.38	205.422									32.38	37	32.38	634	32.38	1228
		32.4	25	32.4	836	32.4	1631	32.4	2432	32.4	3234											32.4	64.206	32.4	204.828									32.4	32	32.4	644	32.4	1236
		32.42	28	32.42	826	32.42	1631	32.42	2439	32.42	3228											32.42	65.0278	32.42	204.913									32.42	36	32.42	634	32.42	1234
		32.44	26	32.44	827	32.44	1636	32.44	2431	32.44	3234											32.44	65.0713	32.44	204.736									32.44	32	32.44	630	32.44	1227
		32.46	29	32.46	826	32.46	1633	32.46	2427	32.46	3224											32.46	64.3194	32.46	205.365									32.46	36	32.46	630	32.46	1237
		32.48	34	32.48	829	32.48	1636	32.48	2422	32.48	3234											32.48	63.2462	32.48	205.687									32.48	23	32.48	629	32.48	1233
		32.5	32	32.5	831	32.5	1639	32.5	2432	32.5	3220											32.5	62.2638	32.5	205.63									32.5	22	32.5	637	32.5	1228
		32.52	28	32.52	841	32.52	1630	32.52	2433	32.52	3235											32.52	63.3929	32.52	204.517									32.52	31	32.52	639	32.52	1227
		32.54	32	32.54	825	32.54	1631	32.54	2442	32.54	3221											32.54	62.5861	32.54	204.156									32.54	21	32.54	628	32.54	1225
		32.56	30	32.56	826	32.56	1627	32.56	2426	32.56	3225											32.56	62.4207	32.56	203.016									32.56	21	32.56	630	32.56	1241
		32.58	26	32.58	824	32.58	1626	32.58	2417	32.58	3225											32.58	61.4446	32.58	202.93									32.58	25	32.58	628	32.58	1238
		32.6	27	32.6	824	32.6	1637	32.6	2424	32.6	3219											32.6	60.7345	32.6	202.179									32.6	21	32.6	637	32.6	1232
		32.62	19	32.62	821	32.62	1625	32.62	2430	32.62	3230											32.62	59.9562	32.62	202.984									32.62	30	32.62	640	32.62	1244
		32.64	23	32.64	828	32.64	1628	32.64	2429	32.64	3230											32.64	60.4113	32.64	202.618									32.64	24	32.64	627	32.64	1234
		32.66	20	32.66	821	32.66	1617	32.66	2423	32.66	3228											32.66	60.4753	32.66	205.576									32.66	19	32.66	629	32.66	1237
		32.68	23	32.68	829	32.68	1630	32.68	2422	32.68	3215											32.68	60.9503	32.68	205.504									32.68	22	32.68	625	32.68	1226
		32.7	25	32.7	825	32.7	1630	32.7	2425	32.7	3221											32.7	58.7437	32.7	206.352									32.7	24	32.7	632	32.7	1232
		32.72	27	32.72	822	32.72	1636	32.72	2433	32.72	3226											32.72	57.9654	32.72	207.832									32.72	32	32.72	633	32.72	1234
		32.74	15	32.74	820	32.74	1623	32.74	2440	32.74	3228											32.74	58.3907	32.74	209.517									32.74	26	32.74	626	32.74	1241
		32.76	22	32.76	822	32.76	1635	32.76	2422	32.76	3228											32.76	59.289	32.76	210.38									32.76	21	32.76	644	32.76	1229
		32.78	21	32.78	827	32.78	1636	32.78	2426	32.78	3235											32.78	58.9045	32.78	211.418									32.78	17	32.78	635	32.78	1238
		32.8	31	32.8	830	32.8	1637	32.8	2424	32.8	3224											32.8	57.187	32.8	210.256									32.8	21	32.8	642	32.8	1233
		32.82	26	32.82	830	32.82	1634	32.82	2426	32.82	3237											32.82	57.609	32.82	210.481									32.82	22	32.82	632	32.82	1243
		32.84	26	32.84	816	32.84	1635	32.84	2431	32.84	3235											32.84	56.218	32.84	210.753									32.84	25	32.84	637	32.84	1229
		32.86	30	32.86	833	32.86	1634	32.86	2429	32.86	3235											32.86	55.9637	32.86	211.199									32.86	24	32.86	634	32.86	1238
		32.88	29	32.88	840	32.88	1634	32.88	2433	32.88	3233											32.88	55.8499	32.88	210.438									32.88	28	32.88	630	32.88	1244
		32.9	30	32.9	834	32.9	1634	32.9	2429	32.9	3236											32.9	55.7663	32.9	210.298									32.9	24	32.9	635	32.9	1229
		32.92	43	32.92	845	32.92	1625	32.92	2430	32.92	3237											32.92	56.0523	32.92	208.738									32.92	30	32.92	644	32.92	1236
		32.94	33	32.94	830	32.94	1633	32.94	2441	32.94	3230											32.94	55.4397	32.94	207.776									32.94	27	32.94	632	32.94	1240
		32.96	41	32.96	831	32.96	1627	32.96	2434	32.96	3232											32.96	56.5469	32.96	206.069									32.96	23	32.96	633	32.96	1234
		32.98	25	32.98	834	32.98	1632	32.98	2428	32.98	3236											32.98	57.1386	32.98	203.892									32.98	30	32.98	629	32.98	1233
		33	27	33	848	33	1631	33	2437	33	3238											33	57.4838	33	202.034									33	29	33	642	33	1231
		33.02	39	33.02	841	33.02	1636	33.02	2435	33.02	3234											33.02	57.6885	33.02	201.425									33.02	21	33.02	633	33.02	1232
		33.04	39	33.04	831	33.04	1639	33.04	2430	33.04	3231											33.04	57.9526	33.04	201.248									33.04	19	33.04	636	33.04	1237
		33.06	33	33.06	851	33.06	1626	33.06	2432	33.06	3228											33.06	57.9582	33.06	201.298									33.06	26	33.06	629	33.06	1229
		33.08	17	33.08	837	33.08	1629	33.08	2425	33.08	3236											33.08	57.3939	33.08	198.8									33.08	22	33.08	635	33.08	1236
		33.1	51	33.1	841	33.1	1625	33.1	2426	33.1	3234											33.1	55.5832	33.1	200.087									33.1	24	33.1	645	33.1	1246
		33.12	37	33.12	845	33.12	1630	33.12	2421	33.12	3234											33.12	56.2975	33.12	199.693									33.12	25	33.12	633	33.12	1234
		33.14	50	33.14	833	33.14	1643	33.14	2431	33.14	3232											33.14	55.2694	33.14	200.11									33.14	24	33.14	630	33.14	1233
		33.16	45	33.16	843	33.16	1639	33.16	2442	33.16	3224											33.16	54.24	33.16	199.367									33.16	21	33.16	638	33.16	1234
		33.18	35	33.18	837	33.18	1649	33.18	2430	33.18	3225											33.18	53.7349	33.18	198.278									33.18	25	33.18	645	33.18	1232
		33.2	35	33.2	842	33.2	1635	33.2	2434	33.2	3238											33.2	54.2269	33.2	197.885									33.2	28	33.2	643	33.2	1235
		33.22	33	33.22	845	33.22	1639	33.22	2441	33.22	3225											33.22	54.9304	33.22	197.285									33.22	32	33.22	630	33.22	1229
		33.24	36	33.24	840	33.24	1623	33.24	2431	33.24	3226											33.24	53.4181	33.24	197.165									33.24	17	33.24	651	33.24	1246
		33.26	31	33.26	846	33.26	1653	33.26	2438	33.26	3232											33.26	54.1945	33.26	197.381									33.26	24	33.26	662	33.26	1239
		33.28	28	33.28	834	33.28	1628	33.28	2436	33.28	3225											33.28	53.8195	33.28	196.93									33.28	27	33.28	658	33.28	1253
		33.3	31	33.3	848	33.3	1659	33.3	2430	33.3	3231											33.3	54.9094	33.3	197.325									33.3	26	33.3	680	33.3	1286
		33.32	38	33.32	850	33.32	1678	33.32	2440	33.32	3241											33.32	55.2494	33.32	196.291									33.32	31	33.32	719	33.32	1295
		33.34	33	33.34	866	33.34	1690	33.34	2459	33.34	3262											33.34	55.8483	33.34	196.875									33.34	36	33.34	747	33.34	1344
		33.36	41	33.36	879	33.36	1706	33.36	2446	33.36	3267											33.36	57.1978	33.36	196.65									33.36	53	33.36	777	33.36	1350
		33.38	38	33.38	882	33.38	1733	33.38	2457	33.38	3278											33.38	56.8215	33.38	196.11									33.38	49	33.38	772	33.38	1393
		33.4	45	33.4	887	33.4	1760	33.4	2479	33.4	3287											33.4	56.4482	33.4	197.239									33.4	61	33.4	797	33.4	1397
		33.42	43	33.42	909	33.42	1789	33.42	2503	33.42	3321											33.42	55.765	33.42	198.265									33.42	69	33.42	810	33.42	1426
		33.44	46	33.44	922	33.44	1782	33.44	2534	33.44	3355											33.44	55.576	33.44	198.847									33.44	92	33.44	868	33.44	1409
		33.46	62	33.46	926	33.46	1803	33.46	2571	33.46	3357											33.46	53.9993	33.46	198.734									33.46	135	33.46	795	33.46	1412
		33.48	49	33.48	986	33.48	1799	33.48	2593	33.48	3353											33.48	53.6378	33.48	197.306									33.48	129	33.48	792	33.48	1382
		33.5	57	33.5	955	33.5	1751	33.5	2604	33.5	3361											33.5	52.2893	33.5	196.508									33.5	141	33.5	757	33.5	1352
		33.52	67	33.52	952	33.52	1732	33.52	2598	33.52	3352											33.52	51.5093	33.52	196.849									33.52	157	33.52	718	33.52	1326
		33.54	59	33.54	920	33.54	1744	33.54	2582	33.54	3344											33.54	50.594	33.54	196.821									33.54	172	33.54	694	33.54	1313
		33.56	56	33.56	923	33.56	1715	33.56	2560	33.56	3299											33.56	49.5165	33.56	195.687									33.56	145	33.56	681	33.56	1277
		33.58	57	33.58	894	33.58	1678	33.58	2551	33.58	3298											33.58	49.66	33.58	194.675									33.58	132	33.58	668	33.58	1261
		33.6	53	33.6	887	33.6	1670	33.6	2520	33.6	3282											33.6	48.1223	33.6	194.017									33.6	129	33.6	650	33.6	1263
		33.62	40	33.62	867	33.62	1659	33.62	2507	33.62	3274											33.62	47.677	33.62	191.994									33.62	102	33.62	646	33.62	1239
		33.64	46	33.64	853	33.64	1648	33.64	2493	33.64	3266											33.64	47.6214	33.64	192.048									33.64	91	33.64	638	33.64	1236
		33.66	39	33.66	851	33.66	1633	33.66	2473	33.66	3244											33.66	48.286	33.66	191.119									33.66	69	33.66	637	33.66	1223
		33.68	40	33.68	833	33.68	1635	33.68	2465	33.68	3251											33.68	49.3413	33.68	190.958									33.68	61	33.68	635	33.68	1240
		33.7	30	33.7	828	33.7	1638	33.7	2451	33.7	3235											33.7	51.4855	33.7	190.239									33.7	44	33.7	633	33.7	1233
		33.72	29	33.72	826	33.72	1634	33.72	2436	33.72	3230											33.72	51.5659	33.72	189.601									33.72	32	33.72	636	33.72	1244
		33.74	31	33.74	823	33.74	1636	33.74	2438	33.74	3228											33.74	52.8111	33.74	189.569									33.74	31	33.74	630	33.74	1227
		33.76	28	33.76	828	33.76	1634	33.76	2424	33.76	3238											33.76	53.7117	33.76	189.641									33.76	31	33.76	627	33.76	1238
		33.78	27	33.78	824	33.78	1631	33.78	2435	33.78	3224											33.78	53.3387	33.78	190.552									33.78	26	33.78	634	33.78	1223
		33.8	19	33.8	822	33.8	1625	33.8	2427	33.8	3229											33.8	53.0615	33.8	191.59									33.8	26	33.8	622	33.8	1231
		33.82	17	33.82	828	33.82	1639	33.82	2426	33.82	3222											33.82	52.948	33.82	191.954									33.82	19	33.82	623	33.82	1241
		33.84	13	33.84	817	33.84	1625	33.84	2423	33.84	3224											33.84	53.56	33.84	192.441									33.84	22	33.84	622	33.84	1229
		33.86	26	33.86	819	33.86	1625	33.86	2420	33.86	3232											33.86	52.8071	33.86	192.948									33.86	22	33.86	626	33.86	1229
		33.88	24	33.88	826	33.88	1634	33.88	2431	33.88	3215											33.88	53.2213	33.88	191.956									33.88	18	33.88	631	33.88	1235
		33.9	29	33.9	823	33.9	1623	33.9	2421	33.9	3225											33.9	52.5345	33.9	191.308									33.9	18	33.9	627	33.9	1226
		33.92	19	33.92	821	33.92	1623	33.92	2427	33.92	3225											33.92	53.375	33.92	192.854									33.92	11	33.92	630	33.92	1231
		33.94	18	33.94	814	33.94	1633	33.94	2435	33.94	3224											33.94	52.6133	33.94	191.292									33.94	18	33.94	625	33.94	1227
		33.96	17	33.96	825	33.96	1625	33.96	2419	33.96	3226											33.96	51.2811	33.96	190.82									33.96	24	33.96	638	33.96	1220
		33.98	18	33.98	831	33.98	1620	33.98	2429	33.98	3226											33.98	49.7486	33.98	190.639									33.98	26	33.98	627	33.98	1219
		34	27	34	816	34	1638	34	2420	34	3222											34	49.3988	34	190.232									34	19	34	622	34	1226
		34.02	16	34.02	831	34.02	1631	34.02	2415	34.02	3225											34.02	49.4361	34.02	190.757									34.02	21	34.02	636	34.02	1225
		34.04	18	34.04	819	34.04	1625	34.04	2425	34.04	3222											34.04	49.2533	34.04	190.527									34.04	20	34.04	626	34.04	1226
		34.06	18	34.06	816	34.06	1633	34.06	2419	34.06	3210											34.06	49.1461	34.06	190.362									34.06	24	34.06	637	34.06	1224
		34.08	25	34.08	823	34.08	1622	34.08	2423	34.08	3229											34.08	50.8111	34.08	191.384									34.08	22	34.08	625	34.08	1232
		34.1	16	34.1	822	34.1	1632	34.1	2420	34.1	3218											34.1	51.6257	34.1	190.959									34.1	22	34.1	630	34.1	1220
		34.12	26	34.12	819	34.12	1624	34.12	2422	34.12	3223											34.12	50.5646	34.12	191.75									34.12	19	34.12	625	34.12	1224
		34.14	18	34.14	819	34.14	1632	34.14	2417	34.14	3226											34.14	51.6453	34.14	191.788									34.14	17	34.14	626	34.14	1230
		34.16	20	34.16	825	34.16	1629	34.16	2420	34.16	3227											34.16	51.0396	34.16	192.672									34.16	19	34.16	623	34.16	1221
		34.18	29	34.18	831	34.18	1618	34.18	2422	34.18	3222											34.18	50.5597	34.18	192.793									34.18	15	34.18	623	34.18	1230
		34.2	17	34.2	819	34.2	1620	34.2	2426	34.2	3224											34.2	49.812	34.2	193.618									34.2	21	34.2	632	34.2	1231
		34.22	19	34.22	818	34.22	1622	34.22	2422	34.22	3225											34.22	49.6708	34.22	193.939									34.22	20	34.22	619	34.22	1223
		34.24	26	34.24	829	34.24	1627	34.24	2421	34.24	3215											34.24	50.3694	34.24	194.291									34.24	27	34.24	615	34.24	1220
		34.26	18	34.26	820	34.26	1631	34.26	2421	34.26	3221											34.26	50.5721	34.26	194.71									34.26	10	34.26	621	34.26	1225
		34.28	22	34.28	834	34.28	1624	34.28	2424	34.28	3215											34.28	50.4629	34.28	192.313									34.28	19	34.28	626	34.28	1223
		34.3	26	34.3	821	34.3	1625	34.3	2417	34.3	3228											34.3	50.561	34.3	191.068									34.3	24	34.3	627	34.3	1227
		34.32	27	34.32	823	34.32	1626	34.32	2422	34.32	3227											34.32	49.9068	34.32	191.421									34.32	14	34.32	632	34.32	1227
		34.34	21	34.34	830	34.34	1621	34.34	2424	34.34	3224											34.34	48.7908	34.34	189.922									34.34	20	34.34	622	34.34	1230
		34.36	22	34.36	826	34.36	1633	34.36	2414	34.36	3227											34.36	48.4985	34.36	190.547									34.36	17	34.36	627	34.36	1234
		34.38	15	34.38	829	34.38	1628	34.38	2426	34.38	3225											34.38	47.3903	34.38	189.43									34.38	21	34.38	622	34.38	1224
		34.4	21	34.4	827	34.4	1624	34.4	2417	34.4	3227											34.4	47.6025	34.4	188.041									34.4	23	34.4	629	34.4	1236
		34.42	29	34.42	810	34.42	1632	34.42	2419	34.42	3229											34.42	47.4109	34.42	187.578									34.42	25	34.42	631	34.42	1230
		34.44	23	34.44	825	34.44	1629	34.44	2416	34.44	3222											34.44	46.1504	34.44	186.485									34.44	19	34.44	642	34.44	1244
		34.46	31	34.46	822	34.46	1641	34.46	2429	34.46	3236											34.46	48.2135	34.46	186.39									34.46	20	34.46	641	34.46	1234
		34.48	23	34.48	830	34.48	1637	34.48	2430	34.48	3229											34.48	50.0294	34.48	186.122									34.48	27	34.48	641	34.48	1236
		34.5	28	34.5	829	34.5	1650	34.5	2418	34.5	3234											34.5	50.727	34.5	185.035									34.5	24	34.5	648	34.5	1244
		34.52	18	34.52	840	34.52	1643	34.52	2435	34.52	3231											34.52	50.2543	34.52	185.502									34.52	20	34.52	648	34.52	1239
		34.54	30	34.54	841	34.54	1651	34.54	2433	34.54	3234											34.54	50.4253	34.54	185.149									34.54	25	34.54	662	34.54	1260
		34.56	35	34.56	836	34.56	1658	34.56	2443	34.56	3243											34.56	49.5685	34.56	185.127									34.56	29	34.56	661	34.56	1261
		34.58	22	34.58	837	34.58	1671	34.58	2440	34.58	3246											34.58	48.5498	34.58	184.896									34.58	21	34.58	659	34.58	1241
		34.6	24	34.6	845	34.6	1652	34.6	2451	34.6	3260											34.6	48.1618	34.6	186.087									34.6	31	34.6	671	34.6	1256
		34.62	42	34.62	844	34.62	1652	34.62	2457	34.62	3248											34.62	47.4511	34.62	186.164									34.62	46	34.62	662	34.62	1254
		34.64	31	34.64	853	34.64	1654	34.64	2455	34.64	3240											34.64	47.6335	34.64	186.554									34.64	45	34.64	669	34.64	1243
		34.66	34	34.66	842	34.66	1661	34.66	2444	34.66	3248											34.66	47.4989	34.66	186.841									34.66	47	34.66	650	34.66	1250
		34.68	32	34.68	846	34.68	1655	34.68	2450	34.68	3244											34.68	47.475	34.68	186.15									34.68	39	34.68	648	34.68	1250
		34.7	28	34.7	840	34.7	1649	34.7	2462	34.7	3249											34.7	47.1772	34.7	187.236									34.7	38	34.7	635	34.7	1256
		34.72	24	34.72	849	34.72	1643	34.72	2448	34.72	3239											34.72	46.7483	34.72	187.631									34.72	42	34.72	641	34.72	1234
		34.74	33	34.74	831	34.74	1634	34.74	2441	34.74	3234											34.74	47.4626	34.74	187.148									34.74	27	34.74	634	34.74	1238
		34.76	24	34.76	838	34.76	1628	34.76	2454	34.76	3235											34.76	47.2419	34.76	187.708									34.76	42	34.76	634	34.76	1239
		34.78	20	34.78	830	34.78	1634	34.78	2427	34.78	3233											34.78	45.9045	34.78	186.35									34.78	31	34.78	638	34.78	1233
		34.8	25	34.8	820	34.8	1632	34.8	2433	34.8	3229											34.8	45.8124	34.8	185.585									34.8	31	34.8	632	34.8	1224
		34.82	23	34.82	827	34.82	1627	34.82	2438	34.82	3235											34.82	46.4897	34.82	185.619									34.82	31	34.82	634	34.82	1240
		34.84	23	34.84	825	34.84	1625	34.84	2426	34.84	3224											34.84	46.3684	34.84	186.117									34.84	30	34.84	627	34.84	1229
		34.86	15	34.86	827	34.86	1626	34.86	2432	34.86	3226											34.86	49.3818	34.86	185.23									34.86	29	34.86	624	34.86	1233
		34.88	30	34.88	819	34.88	1621	34.88	2420	34.88	3229											34.88	49.6208	34.88	184.965									34.88	25	34.88	625	34.88	1233
		34.9	17	34.9	829	34.9	1623	34.9	2426	34.9	3224											34.9	48.5548	34.9	184.424									34.9	16	34.9	632	34.9	1226
		34.92	15	34.92	826	34.92	1630	34.92	2419	34.92	3225											34.92	47.6218	34.92	184.957									34.92	24	34.92	627	34.92	1224
		34.94	18	34.94	820	34.94	1630	34.94	2419	34.94	3220											34.94	46.7185	34.94	184.089									34.94	20	34.94	621	34.94	1218
		34.96	21	34.96	821	34.96	1628	34.96	2424	34.96	3220											34.96	45.6447	34.96	183.819									34.96	18	34.96	622	34.96	1233
		34.98	26	34.98	828	34.98	1625	34.98	2433	34.98	3226											34.98	44.5374	34.98	183.734									34.98	16	34.98	630	34.98	1231
		35	16	35	821	35	1622	35	2422	35	3221											35	43.5061	35	184.534									35	15	35	627	35	1222
		35.02	24	35.02	827	35.02	1628	35.02	2425	35.02	3221											35.02	43.1961	35.02	184.104									35.02	20	35.02	622	35.02	1237
		35.04	18	35.04	821	35.04	1632	35.04	2425	35.04	3218											35.04	42.9866	35.04	183.85									35.04	13	35.04	630	35.04	1227
		35.06	31	35.06	834	35.06	1630	35.06	2428	35.06	3227											35.06	43.6303	35.06	182.982									35.06	14	35.06	627	35.06	1226
		35.08	26	35.08	824	35.08	1624	35.08	2430	35.08	3224											35.08	44.3115	35.08	182.409									35.08	17	35.08	632	35.08	1224
		35.1	27	35.1	823	35.1	1620	35.1	2431	35.1	3224											35.1	45.0052	35.1	183.102									35.1	14	35.1	621	35.1	1216
		35.12	18	35.12	817	35.12	1627	35.12	2421	35.12	3221											35.12	45.0075	35.12	183.015									35.12	17	35.12	613	35.12	1220
		35.14	24	35.14	819	35.14	1624	35.14	2414	35.14	3227											35.14	45.3913	35.14	182.698									35.14	20	35.14	618	35.14	1224
		35.16	23	35.16	827	35.16	1625	35.16	2423	35.16	3226											35.16	45.608	35.16	183.137									35.16	18	35.16	634	35.16	1227
		35.18	23	35.18	815	35.18	1628	35.18	2425	35.18	3219											35.18	45.5786	35.18	183.187									35.18	23	35.18	622	35.18	1236
		35.2	23	35.2	829	35.2	1617	35.2	2421	35.2	3223											35.2	47.0389	35.2	183.75									35.2	20	35.2	623	35.2	1224
		35.22	24	35.22	828	35.22	1630	35.22	2424	35.22	3220											35.22	47.0304	35.22	184.033									35.22	19	35.22	622	35.22	1228
		35.24	21	35.24	829	35.24	1623	35.24	2430	35.24	3220											35.24	46.4953	35.24	185.262									35.24	13	35.24	633	35.24	1230
		35.26	22	35.26	831	35.26	1624	35.26	2429	35.26	3231											35.26	46.9585	35.26	185.779									35.26	17	35.26	625	35.26	1235
		35.28	13	35.28	824	35.28	1628	35.28	2425	35.28	3218											35.28	46.6185	35.28	186.439									35.28	12	35.28	621	35.28	1229
		35.3	15	35.3	818	35.3	1619	35.3	2421	35.3	3230											35.3	46.8885	35.3	187.48									35.3	14	35.3	626	35.3	1227
		35.32	16	35.32	819	35.32	1630	35.32	2418	35.32	3223											35.32	46.7529	35.32	188.711									35.32	12	35.32	620	35.32	1227
		35.34	10	35.34	822	35.34	1628	35.34	2421	35.34	3231											35.34	45.9703	35.34	188.859									35.34	19	35.34	628	35.34	1225
		35.36	20	35.36	816	35.36	1627	35.36	2420	35.36	3223											35.36	45.642	35.36	188.606									35.36	17	35.36	633	35.36	1226
		35.38	16	35.38	826	35.38	1627	35.38	2427	35.38	3223											35.38	45.2341	35.38	189.398									35.38	15	35.38	630	35.38	1236
		35.4	22	35.4	827	35.4	1619	35.4	2420	35.4	3224											35.4	45.204	35.4	190.315									35.4	31	35.4	625	35.4	1220
		35.42	26	35.42	819	35.42	1628	35.42	2421	35.42	3225											35.42	44.9199	35.42	191.007									35.42	21	35.42	624	35.42	1222
		35.44	24	35.44	816	35.44	1627	35.44	2425	35.44	3226											35.44	44.3763	35.44	190.944									35.44	23	35.44	626	35.44	1230
		35.46	23	35.46	821	35.46	1628	35.46	2427	35.46	3233											35.46	45.679	35.46	190.072									35.46	17	35.46	627	35.46	1226
		35.48	27	35.48	823	35.48	1631	35.48	2420	35.48	3226											35.48	46.1007	35.48	190.371									35.48	22	35.48	636	35.48	1230
		35.5	31	35.5	828	35.5	1627	35.5	2428	35.5	3228											35.5	45.9425	35.5	191.608									35.5	12	35.5	615	35.5	1224
		35.52	19	35.52	826	35.52	1622	35.52	2421	35.52	3220											35.52	46.1252	35.52	189.707									35.52	17	35.52	637	35.52	1234
		35.54	22	35.54	818	35.54	1629	35.54	2436	35.54	3226											35.54	46.4907	35.54	188.768									35.54	21	35.54	626	35.54	1225
		35.56	27	35.56	830	35.56	1632	35.56	2437	35.56	3222											35.56	47.0311	35.56	189.53									35.56	17	35.56	626	35.56	1224
		35.58	25	35.58	815	35.58	1634	35.58	2426	35.58	3224											35.58	47.2452	35.58	189.381									35.58	22	35.58	636	35.58	1227
		35.6	32	35.6	825	35.6	1620	35.6	2431	35.6	3226											35.6	46.2004	35.6	189.443									35.6	26	35.6	621	35.6	1229
		35.62	21	35.62	817	35.62	1622	35.62	2418	35.62	3228											35.62	45.9892	35.62	189.061									35.62	19	35.62	624	35.62	1223
		35.64	32	35.64	824	35.64	1632	35.64	2428	35.64	3219											35.64	46.2004	35.64	188.962									35.64	16	35.64	633	35.64	1227
		35.66	25	35.66	826	35.66	1621	35.66	2415	35.66	3228											35.66	46.8866	35.66	187.865									35.66	17	35.66	620	35.66	1224
		35.68	19	35.68	821	35.68	1620	35.68	2423	35.68	3227											35.68	46.7427	35.68	186.291									35.68	16	35.68	619	35.68	1225
		35.7	18	35.7	816	35.7	1627	35.7	2437	35.7	3219											35.7	46.4511	35.7	186.335									35.7	19	35.7	629	35.7	1227
		35.72	14	35.72	813	35.72	1626	35.72	2420	35.72	3230											35.72	44.5871	35.72	184.995									35.72	20	35.72	632	35.72	1220
		35.74	24	35.74	819	35.74	1628	35.74	2417	35.74	3219											35.74	44.9608	35.74	183.881									35.74	18	35.74	620	35.74	1226
		35.76	19	35.76	824	35.76	1627	35.76	2418	35.76	3214											35.76	45.39	35.76	184.761									35.76	19	35.76	627	35.76	1220
		35.78	20	35.78	825	35.78	1618	35.78	2434	35.78	3220											35.78	44.492	35.78	185.904									35.78	16	35.78	623	35.78	1226
		35.8	20	35.8	822	35.8	1630	35.8	2424	35.8	3224											35.8	44.1706	35.8	186.821									35.8	18	35.8	628	35.8	1226
		35.82	27	35.82	815	35.82	1626	35.82	2427	35.82	3221											35.82	43.9882	35.82	187.47									35.82	17	35.82	620	35.82	1228
		35.84	15	35.84	816	35.84	1632	35.84	2423	35.84	3220											35.84	45.6087	35.84	187.304									35.84	20	35.84	637	35.84	1230
		35.86	19	35.86	827	35.86	1635	35.86	2418	35.86	3229											35.86	46.7244	35.86	188.763									35.86	12	35.86	619	35.86	1223
		35.88	17	35.88	831	35.88	1632	35.88	2431	35.88	3221											35.88	47.152	35.88	189.872									35.88	25	35.88	636	35.88	1231
		35.9	27	35.9	822	35.9	1630	35.9	2420	35.9	3237											35.9	47.6894	35.9	191.825									35.9	25	35.9	653	35.9	1243
		35.92	18	35.92	832	35.92	1637	35.92	2423	35.92	3224											35.92	48.8928	35.92	192.093									35.92	14	35.92	652	35.92	1255
		35.94	21	35.94	826	35.94	1638	35.94	2429	35.94	3235											35.94	49.8032	35.94	194.394									35.94	33	35.94	662	35.94	1271
		35.96	27	35.96	846	35.96	1672	35.96	2427	35.96	3244											35.96	50.7777	35.96	196.881									35.96	30	35.96	696	35.96	1279
		35.98	29	35.98	839	35.98	1676	35.98	2430	35.98	3252											35.98	51.2769	35.98	198.241									35.98	28	35.98	685	35.98	1279
		36	38	36	864	36	1686	36	2446	36	3263											36	51.7074	36	198.922									36	35	36	690	36	1286
		36.02	30	36.02	858	36.02	1683	36.02	2443	36.02	3283											36.02	52.8787	36.02	199.116									36.02	42	36.02	694	36.02	1286
		36.04	33	36.04	861	36.04	1708	36.04	2451	36.04	3273											36.04	51.5306	36.04	199.232									36.04	46	36.04	680	36.04	1274
		36.06	27	36.06	872	36.06	1700	36.06	2488	36.06	3271											36.06	49.8127	36.06	198.213									36.06	55	36.06	700	36.06	1286
		36.08	32	36.08	871	36.08	1684	36.08	2469	36.08	3261											36.08	47.357	36.08	198.105									36.08	45	36.08	679	36.08	1273
		36.1	24	36.1	861	36.1	1683	36.1	2482	36.1	3260											36.1	46.033	36.1	197.618									36.1	67	36.1	666	36.1	1265
		36.12	24	36.12	863	36.12	1678	36.12	2478	36.12	3252											36.12	45.4367	36.12	197.065									36.12	70	36.12	660	36.12	1249
		36.14	33	36.14	864	36.14	1658	36.14	2479	36.14	3257											36.14	44.8902	36.14	196.764									36.14	70	36.14	660	36.14	1248
		36.16	25	36.16	851	36.16	1654	36.16	2464	36.16	3254											36.16	44.7077	36.16	196.419									36.16	54	36.16	638	36.16	1242
		36.18	34	36.18	839	36.18	1631	36.18	2458	36.18	3242											36.18	44.2207	36.18	194.4									36.18	63	36.18	641	36.18	1233
		36.2	30	36.2	841	36.2	1638	36.2	2455	36.2	3230											36.2	43.5633	36.2	192.947									36.2	39	36.2	628	36.2	1227
		36.22	25	36.22	835	36.22	1626	36.22	2438	36.22	3228											36.22	42.29	36.22	191.439									36.22	43	36.22	631	36.22	1230
		36.24	23	36.24	824	36.24	1628	36.24	2428	36.24	3227											36.24	43.2687	36.24	190.508									36.24	36	36.24	632	36.24	1234
		36.26	30	36.26	826	36.26	1647	36.26	2433	36.26	3239											36.26	42.6172	36.26	188.838									36.26	39	36.26	622	36.26	1226
		36.28	24	36.28	820	36.28	1631	36.28	2427	36.28	3230											36.28	42.341	36.28	187.889									36.28	30	36.28	641	36.28	1225
		36.3	24	36.3	834	36.3	1632	36.3	2433	36.3	3232											36.3	42.5989	36.3	188.14									36.3	27	36.3	632	36.3	1241
		36.32	26	36.32	827	36.32	1633	36.32	2431	36.32	3229											36.32	43.103	36.32	187.621									36.32	29	36.32	627	36.32	1242
		36.34	26	36.34	833	36.34	1628	36.34	2435	36.34	3230											36.34	44.6551	36.34	187.222									36.34	14	36.34	630	36.34	1252
		36.36	31	36.36	836	36.36	1628	36.36	2437	36.36	3232											36.36	44.7627	36.36	187.002									36.36	33	36.36	634	36.36	1246
		36.38	40	36.38	840	36.38	1630	36.38	2435	36.38	3228											36.38	45.1036	36.38	186.318									36.38	24	36.38	632	36.38	1233
		36.4	34	36.4	828	36.4	1633	36.4	2431	36.4	3228											36.4	45.2802	36.4	185.731									36.4	29	36.4	635	36.4	1225
		36.42	47	36.42	830	36.42	1629	36.42	2440	36.42	3228											36.42	44.9925	36.42	186.299									36.42	13	36.42	628	36.42	1238
		36.44	25	36.44	830	36.44	1632	36.44	2424	36.44	3225											36.44	45.5672	36.44	186.823									36.44	30	36.44	635	36.44	1236
		36.46	33	36.46	829	36.46	1628	36.46	2430	36.46	3219											36.46	44.5234	36.46	186.884									36.46	27	36.46	627	36.46	1230
		36.48	35	36.48	824	36.48	1624	36.48	2439	36.48	3227											36.48	44.5021	36.48	188.36									36.48	20	36.48	625	36.48	1240
		36.5	22	36.5	820	36.5	1633	36.5	2430	36.5	3238											36.5	43.9886	36.5	189.406									36.5	23	36.5	621	36.5	1240
		36.52	42	36.52	829	36.52	1629	36.52	2433	36.52	3229											36.52	44.8663	36.52	190.142									36.52	31	36.52	628	36.52	1229
		36.54	32	36.54	828	36.54	1623	36.54	2428	36.54	3220											36.54	44.0647	36.54	189.736									36.54	32	36.54	640	36.54	1239
		36.56	32	36.56	820	36.56	1619	36.56	2417	36.56	3235											36.56	44.612	36.56	189.765									36.56	21	36.56	643	36.56	1243
		36.58	23	36.58	832	36.58	1643	36.58	2428	36.58	3234											36.58	43.7914	36.58	189.662									36.58	18	36.58	640	36.58	1240
		36.6	25	36.6	836	36.6	1642	36.6	2437	36.6	3231											36.6	42.3619	36.6	189.089									36.6	28	36.6	656	36.6	1261
		36.62	38	36.62	840	36.62	1648	36.62	2444	36.62	3245											36.62	41.6214	36.62	188.901									36.62	29	36.62	666	36.62	1251
		36.64	38	36.64	840	36.64	1658	36.64	2435	36.64	3254											36.64	42.6264	36.64	188.811									36.64	35	36.64	670	36.64	1255
		36.66	30	36.66	844	36.66	1657	36.66	2441	36.66	3248											36.66	41.816	36.66	189.323									36.66	32	36.66	665	36.66	1267
		36.68	31	36.68	866	36.68	1659	36.68	2450	36.68	3256											36.68	42.1314	36.68	190.962									36.68	29	36.68	657	36.68	1258
		36.7	31	36.7	868	36.7	1653	36.7	2465	36.7	3255											36.7	42.3501	36.7	190.144									36.7	37	36.7	657	36.7	1271
		36.72	39	36.72	859	36.72	1656	36.72	2472	36.72	3256											36.72	42.3338	36.72	189.128									36.72	35	36.72	663	36.72	1243
		36.74	34	36.74	849	36.74	1655	36.74	2458	36.74	3253											36.74	43.0657	36.74	188.09									36.74	55	36.74	654	36.74	1257
		36.76	34	36.76	858	36.76	1650	36.76	2468	36.76	3248											36.76	42.4645	36.76	187.533									36.76	60	36.76	650	36.76	1244
		36.78	40	36.78	849	36.78	1643	36.78	2464	36.78	3238											36.78	43.4446	36.78	187.248									36.78	41	36.78	640	36.78	1247
		36.8	32	36.8	847	36.8	1646	36.8	2459	36.8	3245											36.8	42.0749	36.8	187.256									36.8	54	36.8	635	36.8	1234
		36.82	30	36.82	840	36.82	1642	36.82	2450	36.82	3232											36.82	42.1857	36.82	186.281									36.82	45	36.82	629	36.82	1246
		36.84	24	36.84	837	36.84	1635	36.84	2454	36.84	3226											36.84	42.0239	36.84	185.011									36.84	42	36.84	615	36.84	1233
		36.86	25	36.86	831	36.86	1638	36.86	2434	36.86	3228											36.86	40.3276	36.86	184.292									36.86	32	36.86	624	36.86	1234
		36.88	24	36.88	824	36.88	1619	36.88	2426	36.88	3221											36.88	40.392	36.88	184.609									36.88	38	36.88	626	36.88	1222
		36.9	13	36.9	821	36.9	1626	36.9	2424	36.9	3231											36.9	40.1818	36.9	184.094									36.9	24	36.9	623	36.9	1223
		36.92	18	36.92	823	36.92	1624	36.92	2433	36.92	3224											36.92	41.0925	36.92	182.669									36.92	31	36.92	620	36.92	1225
		36.94	19	36.94	823	36.94	1618	36.94	2420	36.94	3217											36.94	40.2161	36.94	182.375									36.94	31	36.94	624	36.94	1221
		36.96	23	36.96	820	36.96	1612	36.96	2423	36.96	3227											36.96	40.9817	36.96	181.52									36.96	22	36.96	620	36.96	1228
		36.98	20	36.98	826	36.98	1622	36.98	2434	36.98	3219											36.98	41.0997	36.98	180.778									36.98	15	36.98	628	36.98	1219
		37	19	37	809	37	1626	37	2418	37	3220											37	41.3004	37	180.078									37	20	37	619	37	1225
		37.02	13	37.02	826	37.02	1621	37.02	2419	37.02	3230											37.02	42.4155	37.02	179.648									37.02	27	37.02	629	37.02	1230
		37.04	19	37.04	819	37.04	1622	37.04	2416	37.04	3222											37.04	42.9346	37.04	180.988									37.04	26	37.04	625	37.04	1210
		37.06	10	37.06	825	37.06	1623	37.06	2411	37.06	3221											37.06	44.0889	37.06	181.078									37.06	17	37.06	621	37.06	1227
		37.08	15	37.08	821	37.08	1616	37.08	2420	37.08	3219											37.08	44.527	37.08	180.291									37.08	16	37.08	624	37.08	1221
		37.1	25	37.1	826	37.1	1616	37.1	2424	37.1	3211											37.1	45.0278	37.1	179.555									37.1	15	37.1	630	37.1	1222
		37.12	19	37.12	818	37.12	1618	37.12	2416	37.12	3224											37.12	45.0186	37.12	179.849									37.12	12	37.12	621	37.12	1232
		37.14	26	37.14	815	37.14	1629	37.14	2416	37.14	3222											37.14	45.4531	37.14	180.601									37.14	16	37.14	621	37.14	1227
		37.16	20	37.16	819	37.16	1627	37.16	2418	37.16	3214											37.16	45.4599	37.16	181.48									37.16	16	37.16	627	37.16	1227
		37.18	19	37.18	814	37.18	1621	37.18	2419	37.18	3227											37.18	45.0173	37.18	181.944									37.18	18	37.18	617	37.18	1217
		37.2	20	37.2	818	37.2	1613	37.2	2419	37.2	3225											37.2	43.5848	37.2	181.706									37.2	12	37.2	628	37.2	1233
		37.22	19	37.22	817	37.22	1631	37.22	2418	37.22	3218											37.22	43.036	37.22	180.946									37.22	16	37.22	626	37.22	1224
		37.24	15	37.24	824	37.24	1619	37.24	2417	37.24	3225											37.24	43.6666	37.24	181.351									37.24	16	37.24	623	37.24	1225
		37.26	20	37.26	818	37.26	1618	37.26	2419	37.26	3224											37.26	43.6584	37.26	182.465									37.26	14	37.26	619	37.26	1222
		37.28	20	37.28	814	37.28	1627	37.28	2422	37.28	3224											37.28	43.6773	37.28	183.162									37.28	11	37.28	625	37.28	1219
		37.3	21	37.3	820	37.3	1613	37.3	2421	37.3	3218											37.3	44.8133	37.3	183.164									37.3	22	37.3	625	37.3	1230
		37.32	13	37.32	822	37.32	1626	37.32	2422	37.32	3225											37.32	44.438	37.32	183.038									37.32	14	37.32	638	37.32	1225
		37.34	29	37.34	828	37.34	1635	37.34	2412	37.34	3220											37.34	44.1961	37.34	182.517									37.34	22	37.34	641	37.34	1230
		37.36	21	37.36	827	37.36	1631	37.36	2431	37.36	3224											37.36	44.93	37.36	182.187									37.36	22	37.36	640	37.36	1228
		37.38	12	37.38	824	37.38	1637	37.38	2414	37.38	3224											37.38	44.338	37.38	181.619									37.38	23	37.38	640	37.38	1236
		37.4	22	37.4	829	37.4	1632	37.4	2422	37.4	3234											37.4	44.7205	37.4	181.551									37.4	26	37.4	645	37.4	1246
		37.42	18	37.42	843	37.42	1640	37.42	2425	37.42	3227											37.42	44.6564	37.42	181.663									37.42	20	37.42	649	37.42	1243
		37.44	14	37.44	827	37.44	1639	37.44	2432	37.44	3226											37.44	42.9199	37.44	182.257									37.44	25	37.44	645	37.44	1243
		37.46	26	37.46	835	37.46	1646	37.46	2429	37.46	3231											37.46	42.9497	37.46	181.344									37.46	22	37.46	636	37.46	1240
		37.48	26	37.48	833	37.48	1633	37.48	2428	37.48	3242											37.48	42.8706	37.48	180.75									37.48	27	37.48	637	37.48	1237
		37.5	22	37.5	838	37.5	1634	37.5	2440	37.5	3227											37.5	42.7087	37.5	180.643									37.5	26	37.5	642	37.5	1236
		37.52	16	37.52	825	37.52	1635	37.52	2438	37.52	3234											37.52	41.4779	37.52	181.253									37.52	34	37.52	639	37.52	1242
		37.54	28	37.54	828	37.54	1637	37.54	2454	37.54	3244											37.54	41.8009	37.54	180.832									37.54	36	37.54	623	37.54	1241
		37.56	21	37.56	827	37.56	1638	37.56	2429	37.56	3224											37.56	40.2207	37.56	180.878									37.56	26	37.56	628	37.56	1224
		37.58	24	37.58	820	37.58	1630	37.58	2430	37.58	3232											37.58	39.7764	37.58	180.815									37.58	33	37.58	619	37.58	1224
		37.6	18	37.6	826	37.6	1627	37.6	2428	37.6	3225											37.6	39.6326	37.6	180.873									37.6	28	37.6	620	37.6	1223
		37.62	18	37.62	822	37.62	1638	37.62	2414	37.62	3222											37.62	39.4482	37.62	181.233									37.62	28	37.62	624	37.62	1222
		37.64	20	37.64	822	37.64	1620	37.64	2420	37.64	3234											37.64	39.6456	37.64	180.942									37.64	23	37.64	618	37.64	1228
		37.66	17	37.66	819	37.66	1624	37.66	2419	37.66	3219											37.66	39.3037	37.66	180.068									37.66	24	37.66	620	37.66	1228
		37.68	13	37.68	817	37.68	1621	37.68	2424	37.68	3222											37.68	39.476	37.68	179.166									37.68	23	37.68	618	37.68	1223
		37.7	18	37.7	815	37.7	1620	37.7	2422	37.7	3215											37.7	39.4318	37.7	179.192									37.7	15	37.7	615	37.7	1225
		37.72	23	37.72	817	37.72	1618	37.72	2425	37.72	3221											37.72	38.9905	37.72	178.926									37.72	14	37.72	620	37.72	1221
		37.74	28	37.74	820	37.74	1625	37.74	2407	37.74	3214											37.74	38.7238	37.74	179.219									37.74	14	37.74	619	37.74	1226
		37.76	12	37.76	825	37.76	1627	37.76	2422	37.76	3221											37.76	39.6116	37.76	180.374									37.76	7	37.76	613	37.76	1221
		37.78	17	37.78	814	37.78	1624	37.78	2432	37.78	3226											37.78	38.56	37.78	180.425									37.78	9	37.78	622	37.78	1225
		37.8	26	37.8	814	37.8	1621	37.8	2420	37.8	3217											37.8	38.5191	37.8	180.72									37.8	8	37.8	620	37.8	1212
		37.82	19	37.82	824	37.82	1624	37.82	2417	37.82	3218											37.82	36.7401	37.82	180.116									37.82	10	37.82	617	37.82	1222
		37.84	20	37.84	822	37.84	1615	37.84	2416	37.84	3223											37.84	36.6041	37.84	180.035									37.84	24	37.84	616	37.84	1220
		37.86	16	37.86	822	37.86	1623	37.86	2423	37.86	3214											37.86	36.0794	37.86	180.063									37.86	19	37.86	616	37.86	1220
		37.88	26	37.88	813	37.88	1625	37.88	2419	37.88	3222											37.88	35.2497	37.88	179.249									37.88	17	37.88	620	37.88	1222
		37.9	18	37.9	812	37.9	1627	37.9	2423	37.9	3222											37.9	33.9856	37.9	179.486									37.9	15	37.9	616	37.9	1231
		37.92	15	37.92	821	37.92	1615	37.92	2413	37.92	3223											37.92	33.2707	37.92	180.322									37.92	17	37.92	624	37.92	1216
		37.94	15	37.94	818	37.94	1618	37.94	2413	37.94	3223											37.94	34.1952	37.94	179.537									37.94	16	37.94	618	37.94	1216
		37.96	19	37.96	814	37.96	1617	37.96	2425	37.96	3212											37.96	33.6604	37.96	180.258									37.96	12	37.96	625	37.96	1228
		37.98	21	37.98	816	37.98	1616	37.98	2417	37.98	3216											37.98	34.4054	37.98	180.623									37.98	21	37.98	622	37.98	1225
		38	11	38	819	38	1619	38	2412	38	3221											38	34.4178	38	180.592									38	12	38	613	38	1219
		38.02	26	38.02	813	38.02	1621	38.02	2422	38.02	3215											38.02	34.9644	38.02	180.454									38.02	13	38.02	622	38.02	1219
		38.04	9	38.04	834	38.04	1621	38.04	2420	38.04	3210											38.04	35.4341	38.04	179.36									38.04	9	38.04	614	38.04	1211
		38.06	19	38.06	817	38.06	1618	38.06	2410	38.06	3219											38.06	36.7156	38.06	179.475									38.06	12	38.06	616	38.06	1226
		38.08	18	38.08	821	38.08	1618	38.08	2429	38.08	3224											38.08	37.4361	38.08	179.859									38.08	13	38.08	623	38.08	1221
		38.1	19	38.1	820	38.1	1626	38.1	2426	38.1	3220											38.1	37.3508	38.1	180.325									38.1	14	38.1	613	38.1	1212
		38.12	18	38.12	821	38.12	1627	38.12	2416	38.12	3213											38.12	38.8251	38.12	180.945									38.12	24	38.12	614	38.12	1213
		38.14	15	38.14	814	38.14	1610	38.14	2407	38.14	3220											38.14	38.814	38.14	181.408									38.14	15	38.14	617	38.14	1216
		38.16	11	38.16	828	38.16	1619	38.16	2422	38.16	3217											38.16	39.3972	38.16	181.39									38.16	18	38.16	621	38.16	1223
		38.18	17	38.18	813	38.18	1619	38.18	2421	38.18	3229											38.18	38.6842	38.18	180.681									38.18	14	38.18	616	38.18	1223
		38.2	13	38.2	816	38.2	1626	38.2	2420	38.2	3217											38.2	38.3024	38.2	180.196									38.2	6	38.2	612	38.2	1219
		38.22	11	38.22	821	38.22	1624	38.22	2415	38.22	3218											38.22	37.3779	38.22	179.448									38.22	15	38.22	623	38.22	1219
		38.24	17	38.24	818	38.24	1630	38.24	2421	38.24	3218											38.24	36.8084	38.24	179.191									38.24	15	38.24	628	38.24	1222
		38.26	15	38.26	816	38.26	1618	38.26	2421	38.26	3217											38.26	34.2533	38.26	178.418									38.26	14	38.26	619	38.26	1218
		38.28	16	38.28	824	38.28	1622	38.28	2414	38.28	3217											38.28	34.0765	38.28	177.46									38.28	8	38.28	618	38.28	1225
		38.3	17	38.3	817	38.3	1629	38.3	2415	38.3	3220											38.3	34.68	38.3	177.814									38.3	16	38.3	618	38.3	1211
		38.32	12	38.32	814	38.32	1621	38.32	2419	38.32	3220											38.32	35.7529	38.32	177.335									38.32	14	38.32	611	38.32	1216
		38.34	24	38.34	819	38.34	1621	38.34	2421	38.34	3221											38.34	36.6381	38.34	176.333									38.34	15	38.34	633	38.34	1224
		38.36	15	38.36	814	38.36	1615	38.36	2424	38.36	3227											38.36	36.0811	38.36	176.916									38.36	17	38.36	614	38.36	1220
		38.38	24	38.38	825	38.38	1614	38.38	2421	38.38	3216											38.38	35.9356	38.38	177.383									38.38	22	38.38	617	38.38	1222
		38.4	24	38.4	828	38.4	1614	38.4	2417	38.4	3218											38.4	36.9899	38.4	178.123									38.4	18	38.4	625	38.4	1222
		38.42	22	38.42	819	38.42	1622	38.42	2415	38.42	3219											38.42	38.2589	38.42	178.802									38.42	16	38.42	611	38.42	1219
		38.44	24	38.44	830	38.44	1619	38.44	2424	38.44	3219											38.44	39.0046	38.44	179.1									38.44	12	38.44	619	38.44	1228
		38.46	24	38.46	824	38.46	1616	38.46	2414	38.46	3215											38.46	39.3815	38.46	179.097									38.46	11	38.46	621	38.46	1221
		38.48	27	38.48	816	38.48	1631	38.48	2422	38.48	3222											38.48	39.6299	38.48	179.972									38.48	21	38.48	626	38.48	1223
		38.5	32	38.5	818	38.5	1617	38.5	2424	38.5	3219											38.5	40.1138	38.5	180.203									38.5	12	38.5	627	38.5	1209
		38.52	24	38.52	821	38.52	1619	38.52	2421	38.52	3224											38.52	41.1053	38.52	181.186									38.52	17	38.52	623	38.52	1217
		38.54	30	38.54	816	38.54	1620	38.54	2417	38.54	3221											38.54	40.6335	38.54	181.333									38.54	17	38.54	619	38.54	1218
		38.56	31	38.56	822	38.56	1615	38.56	2415	38.56	3220											38.56	41.4302	38.56	181.227									38.56	24	38.56	617	38.56	1216
		38.58	27	38.58	826	38.58	1617	38.58	2424	38.58	3222											38.58	41.9899	38.58	181.503									38.58	15	38.58	626	38.58	1223
		38.6	23	38.6	821	38.6	1617	38.6	2416	38.6	3225											38.6	42.0879	38.6	182.746									38.6	17	38.6	630	38.6	1217
		38.62	30	38.62	818	38.62	1621	38.62	2415	38.62	3215											38.62	41.712	38.62	183.447									38.62	17	38.62	627	38.62	1230
		38.64	39	38.64	823	38.64	1626	38.64	2415	38.64	3226											38.64	42.2092	38.64	183.69									38.64	18	38.64	624	38.64	1220
		38.66	35	38.66	821	38.66	1622	38.66	2416	38.66	3231											38.66	42.594	38.66	184.158									38.66	12	38.66	629	38.66	1239
		38.68	39	38.68	819	38.68	1625	38.68	2419	38.68	3228											38.68	42.6466	38.68	185.582									38.68	19	38.68	621	38.68	1228
		38.7	27	38.7	823	38.7	1616	38.7	2415	38.7	3224											38.7	43.0095	38.7	186.641									38.7	9	38.7	625	38.7	1218
		38.72	41	38.72	823	38.72	1623	38.72	2429	38.72	3233											38.72	43.1281	38.72	186.717									38.72	19	38.72	621	38.72	1236
		38.74	48	38.74	831	38.74	1624	38.74	2422	38.74	3231											38.74	41.9856	38.74	187.55									38.74	24	38.74	614	38.74	1231
		38.76	43	38.76	831	38.76	1618	38.76	2421	38.76	3231											38.76	41.1134	38.76	188.311									38.76	23	38.76	622	38.76	1227
		38.78	45	38.78	828	38.78	1611	38.78	2417	38.78	3220											38.78	40.5744	38.78	188.941									38.78	23	38.78	618	38.78	1222
		38.8	38	38.8	822	38.8	1627	38.8	2416	38.8	3227											38.8	40.4315	38.8	189.056									38.8	29	38.8	621	38.8	1218
		38.82	42	38.82	824	38.82	1616	38.82	2426	38.82	3218											38.82	40.3171	38.82	188.737									38.82	12	38.82	616	38.82	1220
		38.84	44	38.84	820	38.84	1625	38.84	2426	38.84	3230											38.84	38.5498	38.84	187.951									38.84	17	38.84	621	38.84	1228
		38.86	29	38.86	827	38.86	1627	38.86	2429	38.86	3225											38.86	38.713	38.86	187.447									38.86	16	38.86	624	38.86	1224
		38.88	36	38.88	826	38.88	1628	38.88	2424	38.88	3224											38.88	38.743	38.88	187.247									38.88	16	38.88	623	38.88	1222
		38.9	35	38.9	825	38.9	1621	38.9	2418	38.9	3222											38.9	38.8905	38.9	185.469									38.9	19	38.9	619	38.9	1223
		38.92	23	38.92	829	38.92	1622	38.92	2415	38.92	3228											38.92	38.2766	38.92	184.427									38.92	20	38.92	611	38.92	1223
		38.94	19	38.94	824	38.94	1629	38.94	2423	38.94	3222											38.94	38.2246	38.94	183.741									38.94	16	38.94	635	38.94	1232
		38.96	21	38.96	827	38.96	1615	38.96	2415	38.96	3220											38.96	39.2413	38.96	182.979									38.96	21	38.96	619	38.96	1218
		38.98	20	38.98	821	38.98	1619	38.98	2420	38.98	3217											38.98	39.3531	38.98	183.835									38.98	18	38.98	619	38.98	1230
		39	29	39	814	39	1615	39	2414	39	3220											39	39.764	39	184.037									39	12	39	620	39	1228
		39.02	16	39.02	824	39.02	1627	39.02	2424	39.02	3221											39.02	41.2357	39.02	183.672									39.02	16	39.02	616	39.02	1222
		39.04	25	39.04	821	39.04	1615	39.04	2419	39.04	3220											39.04	42.5969	39.04	183.416									39.04	12	39.04	622	39.04	1229
		39.06	20	39.06	817	39.06	1613	39.06	2415	39.06	3223											39.06	43.3246	39.06	183.917									39.06	20	39.06	620	39.06	1221
		39.08	18	39.08	824	39.08	1621	39.08	2424	39.08	3220											39.08	43.2913	39.08	185.326									39.08	18	39.08	610	39.08	1219
		39.1	19	39.1	818	39.1	1616	39.1	2418	39.1	3219											39.1	44.5201	39.1	184.06									39.1	15	39.1	617	39.1	1228
		39.12	16	39.12	814	39.12	1612	39.12	2411	39.12	3225											39.12	44.9085	39.12	184.517									39.12	14	39.12	619	39.12	1212
		39.14	26	39.14	822	39.14	1616	39.14	2421	39.14	3220											39.14	44.9961	39.14	183.961									39.14	14	39.14	616	39.14	1222
		39.16	15	39.16	817	39.16	1621	39.16	2417	39.16	3211											39.16	44.8666	39.16	183.703									39.16	14	39.16	622	39.16	1221
		39.18	15	39.18	813	39.18	1621	39.18	2417	39.18	3219											39.18	44.7444	39.18	184.132									39.18	24	39.18	632	39.18	1224
		39.2	11	39.2	816	39.2	1615	39.2	2413	39.2	3216											39.2	43.9402	39.2	184.838									39.2	15	39.2	617	39.2	1222
		39.22	22	39.22	807	39.22	1618	39.22	2416	39.22	3214											39.22	43.6286	39.22	185.82									39.22	14	39.22	618	39.22	1218
		39.24	22	39.24	818	39.24	1625	39.24	2419	39.24	3216											39.24	42.5979	39.24	187.733									39.24	14	39.24	617	39.24	1213
		39.26	17	39.26	825	39.26	1622	39.26	2418	39.26	3216											39.26	43.0624	39.26	189.714									39.26	14	39.26	620	39.26	1225
		39.28	20	39.28	823	39.28	1630	39.28	2409	39.28	3228											39.28	43.4613	39.28	191.027									39.28	18	39.28	629	39.28	1219
		39.3	25	39.3	822	39.3	1624	39.3	2429	39.3	3220											39.3	43.0902	39.3	192.577									39.3	16	39.3	622	39.3	1219
		39.32	18	39.32	813	39.32	1630	39.32	2417	39.32	3215											39.32	42.5342	39.32	194.52									39.32	19	39.32	626	39.32	1219
		39.34	16	39.34	823	39.34	1622	39.34	2415	39.34	3225											39.34	42.9552	39.34	196.67									39.34	16	39.34	625	39.34	1218
		39.36	21	39.36	817	39.36	1617	39.36	2417	39.36	3223											39.36	43.5459	39.36	198.659									39.36	15	39.36	637	39.36	1222
		39.38	20	39.38	815	39.38	1621	39.38	2424	39.38	3222											39.38	43.0775	39.38	201.096									39.38	22	39.38	630	39.38	1222
		39.4	18	39.4	825	39.4	1628	39.4	2418	39.4	3217											39.4	43.3661	39.4	201.654									39.4	17	39.4	625	39.4	1230
		39.42	13	39.42	825	39.42	1627	39.42	2414	39.42	3221											39.42	44.2883	39.42	202.807									39.42	17	39.42	625	39.42	1235
		39.44	22	39.44	824	39.44	1622	39.44	2419	39.44	3226											39.44	43.9817	39.44	204.209									39.44	25	39.44	626	39.44	1230
		39.46	21	39.46	824	39.46	1623	39.46	2418	39.46	3217											39.46	65.1115	39.46	205.033									39.46	26	39.46	628	39.46	1226
		39.48	17	39.48	820	39.48	1630	39.48	2422	39.48	3222											39.48	65.9055	39.48	205.495									39.48	23	39.48	623	39.48	1231
		39.5	21	39.5	831	39.5	1633	39.5	2421	39.5	3227											39.5	66.0592	39.5	204.528									39.5	18	39.5	630	39.5	1227
		39.52	21	39.52	831	39.52	1629	39.52	2422	39.52	3230											39.52	65.9333	39.52	204.473									39.52	33	39.52	632	39.52	1221
		39.54	26	39.54	824	39.54	1625	39.54	2425	39.54	3214											39.54	45.5064	39.54	203.221									39.54	25	39.54	627	39.54	1230
		39.56	26	39.56	826	39.56	1637	39.56	2421	39.56	3222											39.56	44.9085	39.56	202.468									39.56	17	39.56	632	39.56	1227
		39.58	26	39.58	834	39.58	1625	39.58	2420	39.58	3227											39.58	44.2419	39.58	200.299									39.58	21	39.58	620	39.58	1225
		39.6	27	39.6	822	39.6	1624	39.6	2425	39.6	3226											39.6	42.6751	39.6	198.671									39.6	18	39.6	620	39.6	1224
		39.62	32	39.62	820	39.62	1617	39.62	2437	39.62	3232											39.62	42.7077	39.62	197.048									39.62	29	39.62	633	39.62	1218
		39.64	28	39.64	822	39.64	1619	39.64	2426	39.64	3224											39.64	42.239	39.64	195.827									39.64	28	39.64	630	39.64	1230
		39.66	39	39.66	816	39.66	1629	39.66	2433	39.66	3215											39.66	41.2743	39.66	194.411									39.66	31	39.66	626	39.66	1228
		39.68	35	39.68	816	39.68	1623	39.68	2424	39.68	3226											39.68	41.508	39.68	192.015									39.68	25	39.68	618	39.68	1217
		39.7	27	39.7	816	39.7	1614	39.7	2417	39.7	3218											39.7	41.0654	39.7	189.344									39.7	22	39.7	626	39.7	1224
		39.72	18	39.72	820	39.72	1626	39.72	2423	39.72	3224											39.72	40.5646	39.72	187.837									39.72	11	39.72	622	39.72	1216
		39.74	31	39.74	815	39.74	1626	39.74	2416	39.74	3224											39.74	40.0791	39.74	186.256									39.74	20	39.74	622	39.74	1223
		39.76	23	39.76	824	39.76	1620	39.76	2418	39.76	3225											39.76	40.0778	39.76	185.343									39.76	16	39.76	628	39.76	1217
		39.78	37	39.78	822	39.78	1615	39.78	2417	39.78	3210											39.78	39.068	39.78	183.639									39.78	16	39.78	618	39.78	1225
		39.8	39	39.8	819	39.8	1616	39.8	2422	39.8	3215											39.8	38.695	39.8	182.865									39.8	14	39.8	615	39.8	1222
		39.82	38	39.82	819	39.82	1616	39.82	2410	39.82	3221											39.82	39.4789	39.82	183.175									39.82	21	39.82	625	39.82	1228
		39.84	21	39.84	818	39.84	1621	39.84	2417	39.84	3217											39.84	39.8673	39.84	183.585									39.84	17	39.84	619	39.84	1223
		39.86	26	39.86	816	39.86	1625	39.86	2423	39.86	3217											39.86	40.3537	39.86	183.124									39.86	16	39.86	627	39.86	1217
		39.88	23	39.88	814	39.88	1621	39.88	2411	39.88	3219											39.88	40.9121	39.88	183.54									39.88	17	39.88	621	39.88	1223
		39.9	32	39.9	817	39.9	1621	39.9	2415	39.9	3220											39.9	40.253	39.9	183.298									39.9	14	39.9	624	39.9	1225
		39.92	26	39.92	810	39.92	1616	39.92	2420	39.92	3225											39.92	40.2386	39.92	183.181									39.92	8	39.92	618	39.92	1221
		39.94	25	39.94	811	39.94	1618	39.94	2429	39.94	3219											39.94	39.0091	39.94	183.913									39.94	20	39.94	614	39.94	1223
		39.96	17	39.96	820	39.96	1614	39.96	2427	39.96	3219											39.96	38.5946	39.96	182.7									39.96	14	39.96	616	39.96	1221
		39.98	21	39.98	818	39.98	1623	39.98	2424	39.98	3217											39.98	37.8415	39.98	183.031									39.98	19	39.98	621	39.98	1217
		40	19	40	820	40	1620	40	2417	40	3214											40	37.1494	40	183.201									40	7	40	614	40	1222
		40.02	32	40.02	817	40.02	1621	40.02	2417	40.02	3213											40.02	36.4599	40.02	183.62									40.02	14	40.02	620	40.02	1227
		40.04	18	40.04	808	40.04	1616	40.04	2410	40.04	3222											40.04	35.9836	40.04	183.494									40.04	18	40.04	614	40.04	1219
		40.06	21	40.06	821	40.06	1622	40.06	2429	40.06	3221											40.06	35.7444	40.06	183.687									40.06	16	40.06	619	40.06	1223
		40.08	18	40.08	819	40.08	1620	40.08	2416	40.08	3218											40.08	36.5767	40.08	183.011									40.08	13	40.08	616	40.08	1226
		40.1	22	40.1	818	40.1	1628	40.1	2421	40.1	3220											40.1	36.2762	40.1	182.504									40.1	19	40.1	618	40.1	1219
		40.12	25	40.12	819	40.12	1617	40.12	2418	40.12	3223											40.12	35.7627	40.12	182.589									40.12	17	40.12	621	40.12	1226
		40.14	16	40.14	817	40.14	1615	40.14	2420	40.14	3223											40.14	36.625	40.14	180.512									40.14	11	40.14	620	40.14	1219
		40.16	14	40.16	819	40.16	1622	40.16	2416	40.16	3214											40.16	37.6214	40.16	179.066									40.16	10	40.16	626	40.16	1224
		40.18	22	40.18	823	40.18	1619	40.18	2424	40.18	3223											40.18	37.4198	40.18	179.107									40.18	15	40.18	621	40.18	1224
		40.2	21	40.2	822	40.2	1618	40.2	2417	40.2	3223											40.2	37.9019	40.2	178.952									40.2	10	40.2	620	40.2	1219
		40.22	9	40.22	815	40.22	1620	40.22	2415	40.22	3218											40.22	39.2448	40.22	178.668									40.22	11	40.22	619	40.22	1225
		40.24	19	40.24	823	40.24	1623	40.24	2424	40.24	3221											40.24	39.2537	40.24	177.7									40.24	12	40.24	615	40.24	1217
		40.26	12	40.26	812	40.26	1623	40.26	2414	40.26	3223											40.26	39.3308	40.26	176.923									40.26	15	40.26	621	40.26	1216
		40.28	19	40.28	812	40.28	1628	40.28	2417	40.28	3217											40.28	40.8499	40.28	177.363									40.28	11	40.28	613	40.28	1210
		40.3	7	40.3	824	40.3	1624	40.3	2422	40.3	3220											40.3	41.2393	40.3	177.54									40.3	9	40.3	622	40.3	1218
		40.32	17	40.32	821	40.32	1623	40.32	2419	40.32	3221											40.32	41.002	40.32	178.141									40.32	16	40.32	622	40.32	1228
		40.34	19	40.34	820	40.34	1621	40.34	2426	40.34	3222											40.34	40.6613	40.34	179.132									40.34	13	40.34	623	40.34	1235
		40.36	18	40.36	816	40.36	1630	40.36	2416	40.36	3218											40.36	41.6231	40.36	179.501									40.36	19	40.36	620	40.36	1230
		40.38	24	40.38	819	40.38	1620	40.38	2417	40.38	3216											40.38	42.2775	40.38	180.272									40.38	13	40.38	617	40.38	1221
		40.4	26	40.4	817	40.4	1620	40.4	2427	40.4	3222											40.4	42.559	40.4	180.347									40.4	21	40.4	621	40.4	1221
		40.42	20	40.42	819	40.42	1619	40.42	2421	40.42	3218											40.42	42.6528	40.42	181.731									40.42	21	40.42	627	40.42	1223
		40.44	14	40.44	819	40.44	1622	40.44	2421	40.44	3220											40.44	44.6829	40.44	183.193									40.44	23	40.44	634	40.44	1232
		40.46	30	40.46	820	40.46	1637	40.46	2420	40.46	3223											40.46	45.712	40.46	184.893									40.46	19	40.46	628	40.46	1218
		40.48	15	40.48	821	40.48	1620	40.48	2425	40.48	3218											40.48	45.7535	40.48	186.812									40.48	21	40.48	624	40.48	1232
		40.5	28	40.5	821	40.5	1622	40.5	2416	40.5	3220											40.5	44.9513	40.5	186.819									40.5	15	40.5	626	40.5	1223
		40.52	25	40.52	830	40.52	1628	40.52	2419	40.52	3229											40.52	44.779	40.52	187.728									40.52	21	40.52	632	40.52	1239
		40.54	24	40.54	827	40.54	1628	40.54	2430	40.54	3226											40.54	44.4586	40.54	187.12									40.54	19	40.54	645	40.54	1230
		40.56	24	40.56	826	40.56	1631	40.56	2430	40.56	3220											40.56	42.5669	40.56	188.308									40.56	27	40.56	636	40.56	1243
		40.58	26	40.58	829	40.58	1623	40.58	2421	40.58	3229											40.58	42.3923	40.58	190.114									40.58	24	40.58	642	40.58	1271
		40.6	23	40.6	844	40.6	1644	40.6	2422	40.6	3232											40.6	41.6113	40.6	189.654									40.6	21	40.6	653	40.6	1255
		40.62	35	40.62	836	40.62	1636	40.62	2435	40.62	3245											40.62	40.5868	40.62	190.195									40.62	16	40.62	672	40.62	1276
		40.64	20	40.64	845	40.64	1670	40.64	2433	40.64	3236											40.64	40.083	40.64	189.975									40.64	34	40.64	691	40.64	1295
		40.66	30	40.66	846	40.66	1664	40.66	2439	40.66	3259											40.66	39.0418	40.66	190.016									40.66	29	40.66	690	40.66	1299
		40.68	37	40.68	844	40.68	1683	40.68	2460	40.68	3257											40.68	38.541	40.68	190.374									40.68	31	40.68	721	40.68	1282
		40.7	53	40.7	875	40.7	1687	40.7	2483	40.7	3277											40.7	37.9042	40.7	190.448									40.7	45	40.7	693	40.7	1292
		40.72	55	40.72	876	40.72	1689	40.72	2463	40.72	3273											40.72	37.2906	40.72	189.416									40.72	43	40.72	700	40.72	1325
		40.74	48	40.74	886	40.74	1683	40.74	2500	40.74	3284											40.74	37.5835	40.74	189.155									40.74	73	40.74	692	40.74	1307
		40.76	55	40.76	904	40.76	1680	40.76	2481	40.76	3273											40.76	38.1713	40.76	188.223									40.76	74	40.76	679	40.76	1290
		40.78	53	40.78	885	40.78	1686	40.78	2498	40.78	3285											40.78	39.4005	40.78	187.244									40.78	56	40.78	691	40.78	1268
		40.8	61	40.8	879	40.8	1675	40.8	2493	40.8	3277											40.8	40.2174	40.8	187.063									40.8	77	40.8	665	40.8	1271
		40.82	62	40.82	885	40.82	1666	40.82	2500	40.82	3276											40.82	41.9251	40.82	187.612									40.82	71	40.82	668	40.82	1270
		40.84	52	40.84	851	40.84	1668	40.84	2483	40.84	3270											40.84	43.947	40.84	187.139									40.84	63	40.84	668	40.84	1256
		40.86	65	40.86	876	40.86	1648	40.86	2469	40.86	3260											40.86	44.8594	40.86	186.788									40.86	58	40.86	646	40.86	1253
		40.88	64	40.88	863	40.88	1637	40.88	2463	40.88	3251											40.88	44.6757	40.88	186.969									40.88	64	40.88	635	40.88	1242
		40.9	65	40.9	840	40.9	1648	40.9	2478	40.9	3255											40.9	44.4953	40.9	185.067									40.9	49	40.9	640	40.9	1251
		40.92	42	40.92	842	40.92	1628	40.92	2439	40.92	3234											40.92	44.4668	40.92	185.289									40.92	34	40.92	630	40.92	1243
		40.94	35	40.94	841	40.94	1630	40.94	2454	40.94	3239											40.94	44.5368	40.94	183.742									40.94	45	40.94	629	40.94	1227
		40.96	50	40.96	842	40.96	1623	40.96	2441	40.96	3237											40.96	43.867	40.96	183.175									40.96	42	40.96	632	40.96	1231
		40.98	43	40.98	826	40.98	1625	40.98	2429	40.98	3244											40.98	44.2704	40.98	181.982									40.98	21	40.98	628	40.98	1237
		41	45	41	834	41	1622	41	2429	41	3230											41	43.2413	41	180.907									41	25	41	626	41	1225
		41.02	36	41.02	826	41.02	1632	41.02	2428	41.02	3229											41.02	42.2236	41.02	181.118									41.02	31	41.02	624	41.02	1225
		41.04	33	41.04	823	41.04	1622	41.04	2423	41.04	3224											41.04	42.1098	41.04	180.67									41.04	31	41.04	621	41.04	1231
		41.06	37	41.06	822	41.06	1617	41.06	2427	41.06	3226											41.06	40.1157	41.06	180.52									41.06	18	41.06	616	41.06	1220
		41.08	28	41.08	825	41.08	1620	41.08	2420	41.08	3224											41.08	39.7068	41.08	180.829									41.08	21	41.08	620	41.08	1221
		41.1	26	41.1	826	41.1	1623	41.1	2420	41.1	3218											41.1	39.6303	41.1	180.675									41.1	19	41.1	618	41.1	1225
		41.12	23	41.12	825	41.12	1624	41.12	2418	41.12	3229											41.12	38.7352	41.12	180.894									41.12	16	41.12	611	41.12	1219
		41.14	32	41.14	821	41.14	1627	41.14	2418	41.14	3221											41.14	38.4982	41.14	181.193									41.14	19	41.14	621	41.14	1217
		41.16	18	41.16	817	41.16	1623	41.16	2416	41.16	3218											41.16	38.4145	41.16	181.792									41.16	13	41.16	621	41.16	1220
		41.18	32	41.18	819	41.18	1621	41.18	2420	41.18	3220											41.18	38.2596	41.18	181.266									41.18	11	41.18	629	41.18	1224
		41.2	24	41.2	817	41.2	1614	41.2	2420	41.2	3219											41.2	38.424	41.2	181.388									41.2	20	41.2	611	41.2	1225
		41.22	18	41.22	819	41.22	1619	41.22	2419	41.22	3217											41.22	39.2707	41.22	183.069									41.22	19	41.22	621	41.22	1217
		41.24	16	41.24	814	41.24	1617	41.24	2426	41.24	3225											41.24	39.052	41.24	183.965									41.24	15	41.24	614	41.24	1210
		41.26	29	41.26	826	41.26	1625	41.26	2428	41.26	3230											41.26	38.897	41.26	184.471									41.26	8	41.26	626	41.26	1224
		41.28	25	41.28	816	41.28	1619	41.28	2423	41.28	3222											41.28	38.2805	41.28	184.99									41.28	13	41.28	621	41.28	1220
		41.3	24	41.3	825	41.3	1625	41.3	2420	41.3	3219											41.3	38.0595	41.3	184.477									41.3	18	41.3	613	41.3	1219
		41.32	27	41.32	818	41.32	1622	41.32	2416	41.32	3216											41.32	38.1876	41.32	186.41									41.32	10	41.32	623	41.32	1223
		41.34	38	41.34	825	41.34	1618	41.34	2419	41.34	3218											41.34	37.3387	41.34	187.494									41.34	16	41.34	612	41.34	1220
		41.36	30	41.36	819	41.36	1617	41.36	2423	41.36	3232											41.36	37.8686	41.36	188.287									41.36	19	41.36	630	41.36	1220
		41.38	29	41.38	818	41.38	1620	41.38	2427	41.38	3216											41.38	38.6979	41.38	188.219									41.38	14	41.38	614	41.38	1222
		41.4	35	41.4	829	41.4	1619	41.4	2417	41.4	3226											41.4	39.3465	41.4	189.025									41.4	17	41.4	621	41.4	1221
		41.42	28	41.42	825	41.42	1622	41.42	2419	41.42	3216											41.42	39.7676	41.42	190.106									41.42	12	41.42	623	41.42	1226
		41.44	27	41.44	825	41.44	1622	41.44	2427	41.44	3217											41.44	39.5708	41.44	189.473									41.44	14	41.44	617	41.44	1221
		41.46	39	41.46	823	41.46	1619	41.46	2418	41.46	3226											41.46	39.7993	41.46	188.262									41.46	13	41.46	619	41.46	1217
		41.48	39	41.48	833	41.48	1616	41.48	2420	41.48	3222											41.48	40.5793	41.48	187.1									41.48	15	41.48	622	41.48	1213
		41.5	38	41.5	814	41.5	1613	41.5	2411	41.5	3215											41.5	40.8552	41.5	186.112									41.5	15	41.5	622	41.5	1222
		41.52	29	41.52	829	41.52	1621	41.52	2419	41.52	3215											41.52	40.0288	41.52	185.282									41.52	19	41.52	621	41.52	1218
		41.54	24	41.54	823	41.54	1614	41.54	2418	41.54	3232											41.54	39.6241	41.54	183.628									41.54	18	41.54	622	41.54	1224
		41.56	31	41.56	814	41.56	1621	41.56	2417	41.56	3215											41.56	39.1621	41.56	183.063									41.56	20	41.56	619	41.56	1216
		41.58	17	41.58	815	41.58	1621	41.58	2420	41.58	3217											41.58	38.5937	41.58	181.554									41.58	10	41.58	617	41.58	1219
		41.6	28	41.6	823	41.6	1618	41.6	2428	41.6	3221											41.6	39.0948	41.6	181.349									41.6	13	41.6	618	41.6	1222
		41.62	20	41.62	822	41.62	1625	41.62	2415	41.62	3214											41.62	39.2733	41.62	181.319									41.62	12	41.62	617	41.62	1224
		41.64	22	41.64	812	41.64	1618	41.64	2420	41.64	3219											41.64	37.7215	41.64	180.401									41.64	18	41.64	620	41.64	1219
		41.66	31	41.66	820	41.66	1619	41.66	2412	41.66	3221											41.66	36.4014	41.66	178.919									41.66	13	41.66	627	41.66	1219
		41.68	26	41.68	812	41.68	1620	41.68	2412	41.68	3216											41.68	35.9565	41.68	179.12									41.68	9	41.68	618	41.68	1221
		41.7	19	41.7	821	41.7	1615	41.7	2421	41.7	3219											41.7	35.4923	41.7	179.341									41.7	16	41.7	616	41.7	1220
		41.72	21	41.72	823	41.72	1619	41.72	2420	41.72	3215											41.72	34.762	41.72	179.912									41.72	22	41.72	621	41.72	1220
		41.74	25	41.74	821	41.74	1617	41.74	2421	41.74	3216											41.74	34.0559	41.74	179.091									41.74	21	41.74	613	41.74	1220
		41.76	27	41.76	816	41.76	1619	41.76	2419	41.76	3225											41.76	34.5887	41.76	178.188									41.76	9	41.76	619	41.76	1223
		41.78	19	41.78	816	41.78	1624	41.78	2420	41.78	3219											41.78	33.8352	41.78	178.049									41.78	11	41.78	616	41.78	1221
		41.8	16	41.8	812	41.8	1621	41.8	2415	41.8	3220											41.8	34.6303	41.8	177.796									41.8	12	41.8	615	41.8	1225
		41.82	22	41.82	819	41.82	1624	41.82	2415	41.82	3214											41.82	33.8454	41.82	177.72									41.82	10	41.82	628	41.82	1219
		41.84	28	41.84	816	41.84	1618	41.84	2415	41.84	3216											41.84	33.7738	41.84	177.355									41.84	20	41.84	615	41.84	1217
		41.86	22	41.86	829	41.86	1624	41.86	2420	41.86	3217											41.86	35.3351	41.86	176.037									41.86	17	41.86	619	41.86	1215
		41.88	24	41.88	816	41.88	1619	41.88	2422	41.88	3218											41.88	35.1216	41.88	176.807									41.88	13	41.88	618	41.88	1227
		41.9	16	41.9	821	41.9	1621	41.9	2411	41.9	3224											41.9	34.866	41.9	176.486									41.9	18	41.9	625	41.9	1223
		41.92	29	41.92	821	41.92	1615	41.92	2420	41.92	3220											41.92	34.9127	41.92	177.6									41.92	11	41.92	624	41.92	1222
		41.94	14	41.94	817	41.94	1606	41.94	2421	41.94	3226											41.94	36.065	41.94	178.151									41.94	11	41.94	616	41.94	1222
		41.96	23	41.96	811	41.96	1614	41.96	2413	41.96	3219											41.96	36.7702	41.96	178.762									41.96	16	41.96	614	41.96	1222
		41.98	23	41.98	826	41.98	1625	41.98	2410	41.98	3215											41.98	37.3106	41.98	178.203									41.98	18	41.98	620	41.98	1213
		42	18	42	821	42	1617	42	2425	42	3214											42	39.0647	42	179.392									42	14	42	623	42	1217
		42.02	23	42.02	820	42.02	1615	42.02	2414	42.02	3218											42.02	39.5286	42.02	179.816									42.02	10	42.02	618	42.02	1218
		42.04	28	42.04	817	42.04	1618	42.04	2413	42.04	3216											42.04	38.9621	42.04	180.377									42.04	11	42.04	623	42.04	1229
		42.06	19	42.06	814	42.06	1613	42.06	2428	42.06	3222											42.06	39.4639	42.06	180.679									42.06	11	42.06	621	42.06	1219
		42.08	25	42.08	824	42.08	1618	42.08	2420	42.08	3219											42.08	40.4191	42.08	180.959									42.08	12	42.08	622	42.08	1222
		42.1	36	42.1	813	42.1	1618	42.1	2416	42.1	3218											42.1	39.6715	42.1	179.819									42.1	21	42.1	625	42.1	1219
		42.12	16	42.12	827	42.12	1623	42.12	2418	42.12	3221											42.12	39.9938	42.12	180.054									42.12	10	42.12	627	42.12	1221
		42.14	25	42.14	821	42.14	1617	42.14	2422	42.14	3228											42.14	39.6231	42.14	179.856									42.14	26	42.14	622	42.14	1221
		42.16	27	42.16	834	42.16	1624	42.16	2422	42.16	3217											42.16	38.7993	42.16	180.751									42.16	18	42.16	630	42.16	1230
		42.18	32	42.18	834	42.18	1631	42.18	2412	42.18	3233											42.18	39.1657	42.18	181.205									42.18	19	42.18	632	42.18	1227
		42.2	21	42.2	819	42.2	1623	42.2	2424	42.2	3225											42.2	38.8679	42.2	180.637									42.2	15	42.2	644	42.2	1228
		42.22	35	42.22	828	42.22	1631	42.22	2422	42.22	3229											42.22	38.2864	42.22	179.883									42.22	17	42.22	630	42.22	1232
		42.24	44	42.24	827	42.24	1626	42.24	2426	42.24	3234											42.24	38.6381	42.24	179.46									42.24	26	42.24	632	42.24	1243
		42.26	52	42.26	837	42.26	1630	42.26	2426	42.26	3227											42.26	38.3864	42.26	178.479									42.26	22	42.26	629	42.26	1223
		42.28	41	42.28	842	42.28	1634	42.28	2427	42.28	3229											42.28	38.0827	42.28	179.052									42.28	21	42.28	628	42.28	1245
		42.3	44	42.3	846	42.3	1627	42.3	2435	42.3	3232											42.3	38.1778	42.3	178.467									42.3	20	42.3	636	42.3	1225
		42.32	53	42.32	847	42.32	1628	42.32	2422	42.32	3225											42.32	39.0183	42.32	179.863									42.32	25	42.32	620	42.32	1229
		42.34	61	42.34	831	42.34	1635	42.34	2428	42.34	3241											42.34	39.6185	42.34	178.801									42.34	28	42.34	631	42.34	1232
		42.36	50	42.36	843	42.36	1620	42.36	2434	42.36	3237											42.36	39.7973	42.36	179.001									42.36	24	42.36	626	42.36	1225
		42.38	56	42.38	834	42.38	1625	42.38	2434	42.38	3239											42.38	40.2324	42.38	178.952									42.38	36	42.38	626	42.38	1232
		42.4	50	42.4	831	42.4	1624	42.4	2426	42.4	3238											42.4	40.4926	42.4	180.356									42.4	30	42.4	628	42.4	1227
		42.42	52	42.42	827	42.42	1619	42.42	2422	42.42	3236											42.42	40.2903	42.42	179.772									42.42	16	42.42	624	42.42	1230
		42.44	52	42.44	836	42.44	1618	42.44	2426	42.44	3231											42.44	41.3328	42.44	179.765									42.44	25	42.44	621	42.44	1228
		42.46	42	42.46	826	42.46	1617	42.46	2422	42.46	3233											42.46	41.4436	42.46	179.631									42.46	20	42.46	628	42.46	1224
		42.48	56	42.48	837	42.48	1619	42.48	2424	42.48	3231											42.48	41.4567	42.48	179.737									42.48	26	42.48	626	42.48	1237
		42.5	37	42.5	837	42.5	1624	42.5	2421	42.5	3220											42.5	40.6666	42.5	180.212									42.5	19	42.5	635	42.5	1230
		42.52	43	42.52	836	42.52	1630	42.52	2418	42.52	3226											42.52	41.1938	42.52	180.119									42.52	21	42.52	623	42.52	1242
		42.54	35	42.54	826	42.54	1620	42.54	2433	42.54	3223											42.54	39.1991	42.54	179.823									42.54	20	42.54	625	42.54	1220
		42.56	39	42.56	830	42.56	1632	42.56	2428	42.56	3226											42.56	38.8173	42.56	180.251									42.56	21	42.56	630	42.56	1233
		42.58	32	42.58	831	42.58	1614	42.58	2421	42.58	3215											42.58	38.812	42.58	181.203									42.58	27	42.58	628	42.58	1229
		42.6	38	42.6	830	42.6	1627	42.6	2419	42.6	3232											42.6	37.4325	42.6	180.519									42.6	14	42.6	631	42.6	1220
		42.62	35	42.62	827	42.62	1622	42.62	2417	42.62	3229											42.62	37.0945	42.62	180.124									42.62	17	42.62	619	42.62	1224
		42.64	35	42.64	826	42.64	1628	42.64	2424	42.64	3234											42.64	36.2102	42.64	179.5									42.64	22	42.64	629	42.64	1222
		42.66	37	42.66	822	42.66	1620	42.66	2423	42.66	3236											42.66	35.7607	42.66	180.16									42.66	19	42.66	617	42.66	1222
		42.68	29	42.68	823	42.68	1628	42.68	2418	42.68	3214											42.68	35.5695	42.68	180.506									42.68	14	42.68	628	42.68	1220
		42.7	29	42.7	818	42.7	1626	42.7	2428	42.7	3222											42.7	34.8843	42.7	180.634									42.7	20	42.7	617	42.7	1218
		42.72	32	42.72	820	42.72	1612	42.72	2414	42.72	3225											42.72	35.4011	42.72	181.619									42.72	23	42.72	630	42.72	1230
		42.74	33	42.74	818	42.74	1626	42.74	2419	42.74	3223											42.74	36.3799	42.74	181.228									42.74	25	42.74	620	42.74	1225
		42.76	30	42.76	820	42.76	1629	42.76	2419	42.76	3222											42.76	36.5057	42.76	182.632									42.76	23	42.76	628	42.76	1226
		42.78	27	42.78	822	42.78	1620	42.78	2417	42.78	3217											42.78	37.0739	42.78	182.843									42.78	25	42.78	613	42.78	1225
		42.8	34	42.8	815	42.8	1615	42.8	2416	42.8	3235											42.8	37.6142	42.8	183.366									42.8	17	42.8	628	42.8	1219
		42.82	25	42.82	815	42.82	1619	42.82	2418	42.82	3222											42.82	39.9529	42.82	183.141									42.82	18	42.82	623	42.82	1221
		42.84	21	42.84	817	42.84	1617	42.84	2422	42.84	3216											42.84	41.2272	42.84	183.501									42.84	21	42.84	620	42.84	1217
		42.86	18	42.86	825	42.86	1616	42.86	2417	42.86	3219											42.86	42.0164	42.86	183.677									42.86	13	42.86	627	42.86	1224
		42.88	18	42.88	823	42.88	1618	42.88	2421	42.88	3224											42.88	43.1141	42.88	184.321									42.88	16	42.88	626	42.88	1225
		42.9	31	42.9	824	42.9	1625	42.9	2418	42.9	3229											42.9	43.035	42.9	184.769									42.9	17	42.9	616	42.9	1222
		42.92	16	42.92	824	42.92	1621	42.92	2414	42.92	3223											42.92	43.7692	42.92	183.926									42.92	19	42.92	618	42.92	1220
		42.94	29	42.94	818	42.94	1612	42.94	2415	42.94	3219											42.94	43.7267	42.94	184.901									42.94	18	42.94	620	42.94	1223
		42.96	10	42.96	817	42.96	1621	42.96	2416	42.96	3223											42.96	44.3527	42.96	185.647									42.96	23	42.96	624	42.96	1219
		42.98	22	42.98	817	42.98	1622	42.98	2421	42.98	3217											42.98	44.2547	42.98	186.427									42.98	17	42.98	618	42.98	1220
		43	19	43	824	43	1616	43	2414	43	3220											43	43.0821	43	187.379									43	13	43	623	43	1211
		43.02	12	43.02	819	43.02	1625	43.02	2419	43.02	3225											43.02	42.8813	43.02	188.519									43.02	17	43.02	625	43.02	1227
		43.04	23	43.04	822	43.04	1625	43.04	2419	43.04	3214											43.04	42.7159	43.04	190.111									43.04	21	43.04	620	43.04	1223
		43.06	18	43.06	824	43.06	1618	43.06	2422	43.06	3219											43.06	43.1775	43.06	192.368									43.06	10	43.06	622	43.06	1224
		43.08	14	43.08	821	43.08	1625	43.08	2418	43.08	3221											43.08	43.913	43.08	193.486									43.08	19	43.08	623	43.08	1231
		43.1	25	43.1	817	43.1	1616	43.1	2426	43.1	3231											43.1	44.1523	43.1	195.339									43.1	20	43.1	620	43.1	1223
		43.12	11	43.12	825	43.12	1629	43.12	2417	43.12	3225											43.12	44.6365	43.12	197.617									43.12	16	43.12	622	43.12	1217
		43.14	18	43.14	817	43.14	1618	43.14	2425	43.14	3226											43.14	44.8908	43.14	197.515									43.14	25	43.14	627	43.14	1220
		43.16	19	43.16	829	43.16	1621	43.16	2421	43.16	3224											43.16	44.07	43.16	199.773									43.16	20	43.16	640	43.16	1221
		43.18	14	43.18	828	43.18	1625	43.18	2424	43.18	3223											43.18	44.5662	43.18	200.844									43.18	18	43.18	642	43.18	1226
		43.2	19	43.2	820	43.2	1630	43.2	2416	43.2	3225											43.2	44.6306	43.2	201.843									43.2	26	43.2	638	43.2	1230
		43.22	18	43.22	828	43.22	1632	43.22	2433	43.22	3220											43.22	45.7653	43.22	201.751									43.22	23	43.22	644	43.22	1239
		43.24	16	43.24	829	43.24	1646	43.24	2424	43.24	3239											43.24	45.3325	43.24	202.532									43.24	21	43.24	646	43.24	1236
		43.26	24	43.26	822	43.26	1646	43.26	2431	43.26	3238											43.26	45.408	43.26	201.805									43.26	18	43.26	654	43.26	1253
		43.28	11	43.28	831	43.28	1650	43.28	2423	43.28	3232											43.28	45.2337	43.28	202.326									43.28	21	43.28	674	43.28	1275
		43.3	28	43.3	831	43.3	1662	43.3	2427	43.3	3239											43.3	43.6979	43.3	200.441									43.3	30	43.3	675	43.3	1275
		43.32	28	43.32	850	43.32	1671	43.32	2436	43.32	3253											43.32	43.5116	43.32	198.917									43.32	22	43.32	693	43.32	1285
		43.34	33	43.34	852	43.34	1674	43.34	2439	43.34	3258											43.34	43.0618	43.34	197.739									43.34	33	43.34	699	43.34	1295
		43.36	36	43.36	848	43.36	1692	43.36	2440	43.36	3270											43.36	41.6561	43.36	197.411									43.36	41	43.36	719	43.36	1298
		43.38	46	43.38	883	43.38	1715	43.38	2444	43.38	3294											43.38	41.2972	43.38	196.88									43.38	53	43.38	721	43.38	1322
		43.4	41	43.4	894	43.4	1705	43.4	2482	43.4	3292											43.4	39.5132	43.4	196.566									43.4	43	43.4	736	43.4	1311
		43.42	58	43.42	897	43.42	1717	43.42	2500	43.42	3294											43.42	39.2243	43.42	195.486									43.42	63	43.42	726	43.42	1326
		43.44	53	43.44	907	43.44	1721	43.44	2484	43.44	3302											43.44	39.0213	43.44	194.281									43.44	73	43.44	722	43.44	1324
		43.46	61	43.46	892	43.46	1721	43.46	2500	43.46	3307											43.46	39.0745	43.46	193.04									43.46	77	43.46	696	43.46	1288
		43.48	63	43.48	904	43.48	1700	43.48	2508	43.48	3317											43.48	39.9258	43.48	191.173									43.48	79	43.48	700	43.48	1305
		43.5	54	43.5	894	43.5	1702	43.5	2520	43.5	3285											43.5	38.3661	43.5	190.716									43.5	81	43.5	720	43.5	1302
		43.52	53	43.52	903	43.52	1701	43.52	2509	43.52	3294											43.52	37.2936	43.52	189.24									43.52	97	43.52	702	43.52	1300
		43.54	40	43.54	891	43.54	1675	43.54	2503	43.54	3284											43.54	36.6832	43.54	186.988									43.54	67	43.54	717	43.54	1316
		43.56	47	43.56	878	43.56	1702	43.56	2498	43.56	3284											43.56	36.0164	43.56	187.428									43.56	82	43.56	696	43.56	1307
		43.58	52	43.58	868	43.58	1684	43.58	2478	43.58	3275											43.58	35.9716	43.58	186.94									43.58	83	43.58	689	43.58	1276
		43.6	47	43.6	879	43.6	1690	43.6	2480	43.6	3283											43.6	36.8343	43.6	187.229									43.6	72	43.6	701	43.6	1300
		43.62	51	43.62	885	43.62	1682	43.62	2499	43.62	3272											43.62	37.2625	43.62	186.672									43.62	82	43.62	714	43.62	1303
		43.64	34	43.64	872	43.64	1699	43.64	2484	43.64	3272											43.64	36.9879	43.64	186.96									43.64	63	43.64	722	43.64	1307
		43.66	37	43.66	878	43.66	1701	43.66	2490	43.66	3272											43.66	36.8097	43.66	185.979									43.66	79	43.66	711	43.66	1300
		43.68	52	43.68	896	43.68	1670	43.68	2471	43.68	3289											43.68	36.8526	43.68	187.156									43.68	71	43.68	705	43.68	1301
		43.7	39	43.7	894	43.7	1696	43.7	2495	43.7	3272											43.7	37.2795	43.7	186.236									43.7	70	43.7	715	43.7	1297
		43.72	41	43.72	878	43.72	1683	43.72	2506	43.72	3271											43.72	37.1076	43.72	185.92									43.72	79	43.72	697	43.72	1290
		43.74	35	43.74	886	43.74	1672	43.74	2501	43.74	3287											43.74	37.4796	43.74	186.363									43.74	75	43.74	690	43.74	1270
		43.76	34	43.76	866	43.76	1684	43.76	2496	43.76	3270											43.76	37.2321	43.76	186.892									43.76	72	43.76	653	43.76	1260
		43.78	34	43.78	870	43.78	1664	43.78	2505	43.78	3262											43.78	37.084	43.78	186.144									43.78	65	43.78	661	43.78	1246
		43.8	38	43.8	863	43.8	1646	43.8	2500	43.8	3249											43.8	36.0481	43.8	185.204									43.8	68	43.8	652	43.8	1249
		43.82	43	43.82	851	43.82	1653	43.82	2460	43.82	3251											43.82	35.9117	43.82	184.15									43.82	64	43.82	647	43.82	1257
		43.84	29	43.84	843	43.84	1646	43.84	2471	43.84	3245											43.84	35.4675	43.84	183.192									43.84	49	43.84	641	43.84	1238
		43.86	29	43.86	837	43.86	1649	43.86	2462	43.86	3228											43.86	34.796	43.86	182.563									43.86	50	43.86	624	43.86	1231
		43.88	30	43.88	834	43.88	1628	43.88	2447	43.88	3230											43.88	34.0471	43.88	182.176									43.88	52	43.88	628	43.88	1228
		43.9	17	43.9	823	43.9	1636	43.9	2447	43.9	3237											43.9	33.7702	43.9	181.629									43.9	39	43.9	618	43.9	1225
		43.92	22	43.92	831	43.92	1627	43.92	2442	43.92	3230											43.92	33.5165	43.92	180.592									43.92	40	43.92	628	43.92	1225
		43.94	25	43.94	821	43.94	1625	43.94	2433	43.94	3226											43.94	34.218	43.94	180.027									43.94	37	43.94	630	43.94	1215
		43.96	27	43.96	820	43.96	1626	43.96	2431	43.96	3222											43.96	33.9588	43.96	180.589									43.96	29	43.96	617	43.96	1214
		43.98	12	43.98	825	43.98	1626	43.98	2425	43.98	3213											43.98	34.1419	43.98	181.547									43.98	33	43.98	624	43.98	1221
		44	22	44	830	44	1622	44	2427	44	3225											44	34.865	44	181.82									44	22	44	624	44	1226
		44.02	14	44.02	818	44.02	1623	44.02	2421	44.02	3226											44.02	34.3593	44.02	182.23									44.02	19	44.02	617	44.02	1218
		44.04	16	44.04	815	44.04	1623	44.04	2416	44.04	3224											44.04	34.7264	44.04	182.994									44.04	13	44.04	616	44.04	1230
		44.06	21	44.06	824	44.06	1618	44.06	2420	44.06	3216											44.06	35.2239	44.06	183.723									44.06	20	44.06	613	44.06	1225
		44.08	18	44.08	821	44.08	1619	44.08	2419	44.08	3222											44.08	35.6424	44.08	184.722									44.08	20	44.08	628	44.08	1225
		44.1	24	44.1	823	44.1	1617	44.1	2420	44.1	3222											44.1	36.1569	44.1	184.241									44.1	5	44.1	629	44.1	1231
		44.12	25	44.12	826	44.12	1628	44.12	2414	44.12	3218											44.12	35.0105	44.12	184.02									44.12	10	44.12	618	44.12	1223
		44.14	9	44.14	819	44.14	1620	44.14	2421	44.14	3228											44.14	35.6672	44.14	185.944									44.14	18	44.14	630	44.14	1228
		44.16	15	44.16	825	44.16	1623	44.16	2415	44.16	3219											44.16	34.9585	44.16	186.068									44.16	13	44.16	628	44.16	1227
		44.18	20	44.18	822	44.18	1635	44.18	2419	44.18	3228											44.18	34.6473	44.18	185.391									44.18	17	44.18	637	44.18	1236
		44.2	23	44.2	825	44.2	1623	44.2	2416	44.2	3227											44.2	34.4616	44.2	185.402									44.2	13	44.2	635	44.2	1225
		44.22	26	44.22	831	44.22	1629	44.22	2434	44.22	3220											44.22	34.0131	44.22	185.179									44.22	22	44.22	637	44.22	1230
		44.24	17	44.24	837	44.24	1640	44.24	2422	44.24	3228											44.24	34.5812	44.24	184.942									44.24	23	44.24	647	44.24	1243
		44.26	16	44.26	835	44.26	1642	44.26	2422	44.26	3235											44.26	34.069	44.26	184.855									44.26	15	44.26	630	44.26	1241
		44.28	35	44.28	830	44.28	1647	44.28	2438	44.28	3233											44.28	34.8944	44.28	185.357									44.28	21	44.28	631	44.28	1242
		44.3	21	44.3	850	44.3	1647	44.3	2432	44.3	3235											44.3	36.239	44.3	183.755									44.3	18	44.3	629	44.3	1255
		44.32	23	44.32	849	44.32	1638	44.32	2435	44.32	3233											44.32	36.1945	44.32	183.726									44.32	22	44.32	642	44.32	1247
		44.34	20	44.34	849	44.34	1644	44.34	2439	44.34	3234											44.34	36.1988	44.34	183.75									44.34	21	44.34	633	44.34	1245
		44.36	15	44.36	861	44.36	1637	44.36	2449	44.36	3244											44.36	35.8323	44.36	183.453									44.36	21	44.36	630	44.36	1238
		44.38	27	44.38	831	44.38	1640	44.38	2444	44.38	3232											44.38	36.1288	44.38	182.526									44.38	29	44.38	630	44.38	1222
		44.4	16	44.4	842	44.4	1640	44.4	2437	44.4	3241											44.4	36.6169	44.4	181.447									44.4	50	44.4	628	44.4	1234
		44.42	17	44.42	831	44.42	1635	44.42	2431	44.42	3235											44.42	36.0278	44.42	180.917									44.42	35	44.42	625	44.42	1237
		44.44	24	44.44	834	44.44	1628	44.44	2432	44.44	3237											44.44	35.9663	44.44	180.809									44.44	34	44.44	628	44.44	1227
		44.46	21	44.46	833	44.46	1623	44.46	2435	44.46	3230											44.46	35.4122	44.46	181.283									44.46	17	44.46	633	44.46	1229
		44.48	19	44.48	828	44.48	1620	44.48	2443	44.48	3224											44.48	35.1533	44.48	181.336									44.48	25	44.48	624	44.48	1222
		44.5	13	44.5	830	44.5	1627	44.5	2433	44.5	3227											44.5	35.1523	44.5	181.33									44.5	21	44.5	619	44.5	1228
		44.52	21	44.52	816	44.52	1626	44.52	2424	44.52	3219											44.52	34.1589	44.52	180.798									44.52	23	44.52	613	44.52	1223
		44.54	19	44.54	824	44.54	1621	44.54	2430	44.54	3223											44.54	33.0137	44.54	181.014									44.54	29	44.54	620	44.54	1219
		44.56	19	44.56	829	44.56	1621	44.56	2423	44.56	3222											44.56	32.2357	44.56	180.611									44.56	16	44.56	621	44.56	1222
		44.58	21	44.58	823	44.58	1623	44.58	2431	44.58	3223											44.58	31.9621	44.58	180.577									44.58	15	44.58	621	44.58	1227
		44.6	15	44.6	820	44.6	1623	44.6	2421	44.6	3220											44.6	31.7986	44.6	181.758									44.6	21	44.6	622	44.6	1218
		44.62	24	44.62	817	44.62	1620	44.62	2428	44.62	3217											44.62	31.5737	44.62	181.996									44.62	18	44.62	629	44.62	1218
		44.64	25	44.64	816	44.64	1617	44.64	2423	44.64	3216											44.64	32.6486	44.64	181.701									44.64	13	44.64	633	44.64	1223
		44.66	20	44.66	818	44.66	1626	44.66	2417	44.66	3221											44.66	31.95	44.66	181.675									44.66	21	44.66	628	44.66	1223
		44.68	18	44.68	822	44.68	1617	44.68	2427	44.68	3223											44.68	32.8251	44.68	182.086									44.68	19	44.68	617	44.68	1220
		44.7	16	44.7	823	44.7	1624	44.7	2424	44.7	3224											44.7	33.4835	44.7	182.391									44.7	20	44.7	616	44.7	1218
		44.72	20	44.72	824	44.72	1623	44.72	2420	44.72	3221											44.72	34.0373	44.72	183.34									44.72	18	44.72	623	44.72	1225
		44.74	16	44.74	827	44.74	1619	44.74	2417	44.74	3234											44.74	34.0396	44.74	183.372									44.74	18	44.74	614	44.74	1222
		44.76	26	44.76	820	44.76	1625	44.76	2422	44.76	3219											44.76	34.4819	44.76	182.386									44.76	12	44.76	626	44.76	1214
		44.78	15	44.78	818	44.78	1614	44.78	2424	44.78	3216											44.78	34.7248	44.78	181.829									44.78	16	44.78	617	44.78	1227
		44.8	15	44.8	820	44.8	1617	44.8	2420	44.8	3228											44.8	35.0373	44.8	182.526									44.8	12	44.8	618	44.8	1227
		44.82	16	44.82	820	44.82	1624	44.82	2419	44.82	3215											44.82	34.6754	44.82	182.078									44.82	17	44.82	623	44.82	1222
		44.84	22	44.84	821	44.84	1622	44.84	2430	44.84	3209											44.84	34.7839	44.84	182.245									44.84	19	44.84	617	44.84	1222
		44.86	23	44.86	823	44.86	1620	44.86	2418	44.86	3222											44.86	34.762	44.86	181.484									44.86	22	44.86	611	44.86	1219
		44.88	14	44.88	818	44.88	1617	44.88	2417	44.88	3220											44.88	34.5852	44.88	180.753									44.88	10	44.88	615	44.88	1211
		44.9	18	44.9	825	44.9	1625	44.9	2423	44.9	3220											44.9	34.3021	44.9	179.331									44.9	15	44.9	619	44.9	1215
		44.92	20	44.92	813	44.92	1623	44.92	2412	44.92	3216											44.92	32.9944	44.92	178.53									44.92	15	44.92	623	44.92	1223
		44.94	15	44.94	815	44.94	1618	44.94	2416	44.94	3216											44.94	31.8153	44.94	177.902									44.94	20	44.94	620	44.94	1221
		44.96	17	44.96	817	44.96	1622	44.96	2422	44.96	3222											44.96	32.0049	44.96	178.069									44.96	9	44.96	615	44.96	1220
		44.98	13	44.98	818	44.98	1617	44.98	2418	44.98	3218											44.98	31.4256	44.98	177.893									44.98	20	44.98	620	44.98	1224
		45	16	45	821	45	1615	45	2415	45	3216											45	32.1942	45	177.671									45	17	45	624	45	1218
		45.02	11	45.02	821	45.02	1619	45.02	2421	45.02	3211											45.02	31.4874	45.02	176.236									45.02	9	45.02	615	45.02	1219
		45.04	15	45.04	823	45.04	1616	45.04	2414	45.04	3220											45.04	32.0716	45.04	175.153									45.04	20	45.04	622	45.04	1226
		45.06	19	45.06	808	45.06	1615	45.06	2419	45.06	3218											45.06	31.8513	45.06	174.218									45.06	23	45.06	622	45.06	1219
		45.08	13	45.08	817	45.08	1620	45.08	2422	45.08	3219											45.08	32.2315	45.08	174.751									45.08	17	45.08	622	45.08	1218
		45.1	13	45.1	819	45.1	1612	45.1	2421	45.1	3221											45.1	32.3619	45.1	175.078									45.1	14	45.1	616	45.1	1215
		45.12	12	45.12	818	45.12	1621	45.12	2419	45.12	3215											45.12	32.2749	45.12	175.389									45.12	8	45.12	620	45.12	1223
		45.14	14	45.14	816	45.14	1615	45.14	2420	45.14	3223											45.14	33.0438	45.14	175.723									45.14	13	45.14	622	45.14	1221
		45.16	14	45.16	820	45.16	1620	45.16	2416	45.16	3216											45.16	33.1147	45.16	177.189									45.16	16	45.16	625	45.16	1225
		45.18	28	45.18	821	45.18	1625	45.18	2413	45.18	3217											45.18	33.712	45.18	178.584									45.18	18	45.18	626	45.18	1215
		45.2	22	45.2	813	45.2	1625	45.2	2418	45.2	3224											45.2	35.0709	45.2	179.586									45.2	12	45.2	626	45.2	1213
		45.22	17	45.22	820	45.22	1620	45.22	2422	45.22	3216											45.22	35.0314	45.22	179.186									45.22	20	45.22	624	45.22	1215
		45.24	11	45.24	815	45.24	1613	45.24	2416	45.24	3229											45.24	34.593	45.24	179.311									45.24	17	45.24	625	45.24	1222
		45.26	22	45.26	817	45.26	1615	45.26	2417	45.26	3215											45.26	34.9412	45.26	179.599									45.26	9	45.26	625	45.26	1220
		45.28	26	45.28	819	45.28	1620	45.28	2418	45.28	3216											45.28	34.8601	45.28	180.824									45.28	11	45.28	623	45.28	1214
		45.3	18	45.3	810	45.3	1620	45.3	2417	45.3	3220											45.3	35.6911	45.3	181.888									45.3	13	45.3	634	45.3	1222
		45.32	17	45.32	814	45.32	1619	45.32	2417	45.32	3215											45.32	36.2945	45.32	182.812									45.32	13	45.32	627	45.32	1226
		45.34	22	45.34	815	45.34	1623	45.34	2423	45.34	3225											45.34	36.6447	45.34	182.567									45.34	16	45.34	621	45.34	1223
		45.36	18	45.36	823	45.36	1618	45.36	2425	45.36	3219											45.36	37.0843	45.36	182.748									45.36	19	45.36	618	45.36	1219
		45.38	16	45.38	820	45.38	1626	45.38	2415	45.38	3228											45.38	37.7522	45.38	181.951									45.38	14	45.38	624	45.38	1227
		45.4	22	45.4	821	45.4	1614	45.4	2421	45.4	3219											45.4	38.4573	45.4	181.147									45.4	11	45.4	634	45.4	1228
		45.42	22	45.42	819	45.42	1628	45.42	2421	45.42	3224											45.42	38.2265	45.42	180.049									45.42	25	45.42	629	45.42	1225
		45.44	28	45.44	823	45.44	1638	45.44	2425	45.44	3218											45.44	38.4152	45.44	179.1									45.44	22	45.44	626	45.44	1230
		45.46	19	45.46	829	45.46	1631	45.46	2415	45.46	3227											45.46	38.2128	45.46	179.095									45.46	17	45.46	629	45.46	1243
		45.48	32	45.48	826	45.48	1635	45.48	2416	45.48	3231											45.48	38.4194	45.48	179.084									45.48	19	45.48	638	45.48	1228
		45.5	39	45.5	821	45.5	1627	45.5	2422	45.5	3234											45.5	38.4047	45.5	179.108									45.5	18	45.5	642	45.5	1240
		45.52	29	45.52	845	45.52	1637	45.52	2423	45.52	3237											45.52	37.9944	45.52	179.882									45.52	21	45.52	645	45.52	1243
		45.54	28	45.54	823	45.54	1637	45.54	2423	45.54	3235											45.54	37.7679	45.54	180.636									45.54	25	45.54	637	45.54	1251
		45.56	49	45.56	836	45.56	1650	45.56	2433	45.56	3245											45.56	36.8888	45.56	180.455									45.56	26	45.56	640	45.56	1246
		45.58	27	45.58	838	45.58	1651	45.58	2434	45.58	3242											45.58	36.306	45.58	180.163									45.58	29	45.58	640	45.58	1233
		45.6	33	45.6	843	45.6	1639	45.6	2436	45.6	3235											45.6	36.1883	45.6	179.523									45.6	34	45.6	656	45.6	1229
		45.62	40	45.62	828	45.62	1627	45.62	2449	45.62	3242											45.62	34.3674	45.62	179.531									45.62	29	45.62	634	45.62	1247
		45.64	34	45.64	830	45.64	1638	45.64	2452	45.64	3241											45.64	33.3583	45.64	179.8									45.64	30	45.64	634	45.64	1240
		45.66	29	45.66	826	45.66	1626	45.66	2440	45.66	3230											45.66	32.271	45.66	180.099									45.66	29	45.66	635	45.66	1240
		45.68	40	45.68	823	45.68	1635	45.68	2446	45.68	3234											45.68	31.7807	45.68	180.057									45.68	29	45.68	623	45.68	1230
		45.7	24	45.7	833	45.7	1624	45.7	2437	45.7	3229											45.7	31.6277	45.7	180.708									45.7	25	45.7	624	45.7	1222
		45.72	34	45.72	835	45.72	1631	45.72	2435	45.72	3223											45.72	31.2579	45.72	180.219									45.72	35	45.72	633	45.72	1225
		45.74	26	45.74	832	45.74	1616	45.74	2435	45.74	3227											45.74	30.8699	45.74	178.891									45.74	38	45.74	625	45.74	1224
		45.76	22	45.76	830	45.76	1622	45.76	2423	45.76	3220											45.76	30.0477	45.76	178.489									45.76	25	45.76	634	45.76	1236
		45.78	26	45.78	829	45.78	1630	45.78	2440	45.78	3228											45.78	30.4462	45.78	177.976									45.78	24	45.78	620	45.78	1226
		45.8	23	45.8	820	45.8	1624	45.8	2431	45.8	3222											45.8	30.4799	45.8	177.049									45.8	24	45.8	621	45.8	1219
		45.82	17	45.82	820	45.82	1622	45.82	2433	45.82	3222											45.82	31.3557	45.82	176.685									45.82	24	45.82	629	45.82	1222
		45.84	23	45.84	818	45.84	1623	45.84	2417	45.84	3218											45.84	31.5008	45.84	176.779									45.84	17	45.84	618	45.84	1225
		45.86	20	45.86	820	45.86	1617	45.86	2427	45.86	3221											45.86	32.1157	45.86	177.065									45.86	14	45.86	615	45.86	1223
		45.88	18	45.88	824	45.88	1621	45.88	2424	45.88	3225											45.88	33.7934	45.88	176.273									45.88	12	45.88	614	45.88	1223
		45.9	26	45.9	816	45.9	1621	45.9	2419	45.9	3216											45.9	34.0431	45.9	176.462									45.9	15	45.9	618	45.9	1224
		45.92	23	45.92	816	45.92	1621	45.92	2414	45.92	3220											45.92	34.4237	45.92	176.404									45.92	12	45.92	627	45.92	1221
		45.94	21	45.94	822	45.94	1620	45.94	2427	45.94	3216											45.94	36.05	45.94	177.164									45.94	13	45.94	614	45.94	1221
		45.96	8	45.96	820	45.96	1628	45.96	2422	45.96	3230											45.96	36.6205	45.96	176.33									45.96	17	45.96	623	45.96	1233
		45.98	24	45.98	822	45.98	1613	45.98	2421	45.98	3222											45.98	36.4564	45.98	177.498									45.98	15	45.98	626	45.98	1210
		46	20	46	820	46	1615	46	2423	46	3218											46	35.8042	46	177.47									46	12	46	617	46	1219
		46.02	16	46.02	812	46.02	1616	46.02	2432	46.02	3219											46.02	35.5041	46.02	177.566									46.02	12	46.02	619	46.02	1224
		46.04	18	46.04	820	46.04	1622	46.04	2427	46.04	3228											46.04	35.0608	46.04	178.019									46.04	25	46.04	621	46.04	1221
		46.06	14	46.06	815	46.06	1622	46.06	2415	46.06	3222											46.06	33.5806	46.06	177.973									46.06	13	46.06	615	46.06	1221
		46.08	12	46.08	817	46.08	1622	46.08	2414	46.08	3220											46.08	33.6044	46.08	177.941									46.08	14	46.08	618	46.08	1225
		46.1	18	46.1	817	46.1	1618	46.1	2415	46.1	3212											46.1	33.3557	46.1	179.146									46.1	15	46.1	621	46.1	1221
		46.12	19	46.12	821	46.12	1619	46.12	2417	46.12	3222											46.12	33.5414	46.12	179.011									46.12	20	46.12	622	46.12	1229
		46.14	19	46.14	823	46.14	1618	46.14	2421	46.14	3214											46.14	33.32	46.14	178.038									46.14	19	46.14	619	46.14	1218
		46.16	24	46.16	816	46.16	1617	46.16	2421	46.16	3220											46.16	33.1324	46.16	178.379									46.16	15	46.16	622	46.16	1220
		46.18	12	46.18	820	46.18	1616	46.18	2416	46.18	3216											46.18	33.0631	46.18	177.783									46.18	20	46.18	617	46.18	1220
		46.2	19	46.2	818	46.2	1622	46.2	2418	46.2	3217											46.2	33.5211	46.2	177.376									46.2	12	46.2	624	46.2	1220
		46.22	15	46.22	816	46.22	1623	46.22	2418	46.22	3218											46.22	33.9846	46.22	177.903									46.22	19	46.22	621	46.22	1227
		46.24	13	46.24	820	46.24	1627	46.24	2418	46.24	3216											46.24	34.133	46.24	178.183									46.24	11	46.24	622	46.24	1220
		46.26	19	46.26	820	46.26	1616	46.26	2422	46.26	3219											46.26	34.1435	46.26	177.733									46.26	16	46.26	625	46.26	1227
		46.28	12	46.28	825	46.28	1621	46.28	2418	46.28	3220											46.28	35.7293	46.28	176.369									46.28	10	46.28	620	46.28	1227
		46.3	14	46.3	814	46.3	1623	46.3	2420	46.3	3215											46.3	34.7179	46.3	177.418									46.3	14	46.3	623	46.3	1217
		46.32	17	46.32	816	46.32	1629	46.32	2419	46.32	3216											46.32	35.7068	46.32	177.609									46.32	13	46.32	623	46.32	1229
		46.34	17	46.34	815	46.34	1621	46.34	2410	46.34	3213											46.34	36.8915	46.34	178.825									46.34	16	46.34	618	46.34	1230
		46.36	14	46.36	812	46.36	1632	46.36	2420	46.36	3214											46.36	36.661	46.36	178.203									46.36	18	46.36	624	46.36	1222
		46.38	20	46.38	834	46.38	1612	46.38	2424	46.38	3219											46.38	35.5799	46.38	179.015									46.38	10	46.38	625	46.38	1233
		46.4	23	46.4	817	46.4	1624	46.4	2425	46.4	3217											46.4	35.1049	46.4	178.338									46.4	8	46.4	627	46.4	1242
		46.42	15	46.42	826	46.42	1627	46.42	2416	46.42	3229											46.42	36.0435	46.42	178.527									46.42	18	46.42	628	46.42	1223
		46.44	16	46.44	815	46.44	1632	46.44	2418	46.44	3228											46.44	35.3374	46.44	179.494									46.44	16	46.44	626	46.44	1225
		46.46	17	46.46	826	46.46	1626	46.46	2427	46.46	3222											46.46	35.2448	46.46	180.097									46.46	18	46.46	623	46.46	1230
		46.48	21	46.48	823	46.48	1631	46.48	2420	46.48	3221											46.48	35.948	46.48	180.884									46.48	23	46.48	641	46.48	1236
		46.5	16	46.5	827	46.5	1625	46.5	2427	46.5	3229											46.5	36.5414	46.5	181.651									46.5	15	46.5	645	46.5	1232
		46.52	21	46.52	834	46.52	1640	46.52	2424	46.52	3227											46.52	37.0677	46.52	181.121									46.52	24	46.52	634	46.52	1238
		46.54	24	46.54	839	46.54	1619	46.54	2429	46.54	3236											46.54	36.899	46.54	180.75									46.54	25	46.54	635	46.54	1228
		46.56	31	46.56	827	46.56	1626	46.56	2424	46.56	3214											46.56	36.9559	46.56	180.857									46.56	13	46.56	625	46.56	1233
		46.58	25	46.58	822	46.58	1620	46.58	2426	46.58	3229											46.58	36.4737	46.58	180.926									46.58	22	46.58	629	46.58	1228
		46.6	24	46.6	823	46.6	1630	46.6	2430	46.6	3225											46.6	36.2174	46.6	181.913									46.6	24	46.6	626	46.6	1219
		46.62	14	46.62	829	46.62	1623	46.62	2423	46.62	3221											46.62	34.8993	46.62	182.832									46.62	22	46.62	625	46.62	1223
		46.64	17	46.64	821	46.64	1621	46.64	2416	46.64	3221											46.64	34.0013	46.64	183.851									46.64	17	46.64	620	46.64	1221
		46.66	15	46.66	822	46.66	1621	46.66	2427	46.66	3225											46.66	33.4586	46.66	184.028									46.66	17	46.66	622	46.66	1224
		46.68	28	46.68	822	46.68	1617	46.68	2418	46.68	3214											46.68	33.9222	46.68	184.339									46.68	21	46.68	627	46.68	1227
		46.7	15	46.7	816	46.7	1625	46.7	2424	46.7	3213											46.7	33.2874	46.7	186.293									46.7	16	46.7	625	46.7	1214
		46.72	16	46.72	822	46.72	1611	46.72	2423	46.72	3216											46.72	34.9915	46.72	186.396									46.72	21	46.72	624	46.72	1212
		46.74	17	46.74	815	46.74	1628	46.74	2418	46.74	3218											46.74	35.7669	46.74	187.027									46.74	15	46.74	618	46.74	1216
		46.76	17	46.76	817	46.76	1623	46.76	2417	46.76	3212											46.76	35.5691	46.76	186.668									46.76	17	46.76	620	46.76	1221
		46.78	21	46.78	816	46.78	1620	46.78	2423	46.78	3218											46.78	35.1991	46.78	186.629									46.78	20	46.78	623	46.78	1223
		46.8	29	46.8	821	46.8	1612	46.8	2419	46.8	3223											46.8	35.8591	46.8	186.012									46.8	20	46.8	613	46.8	1221
		46.82	16	46.82	818	46.82	1617	46.82	2412	46.82	3219											46.82	37.1978	46.82	186.205									46.82	12	46.82	623	46.82	1228
		46.84	21	46.84	817	46.84	1623	46.84	2423	46.84	3214											46.84	37.2504	46.84	186.684									46.84	16	46.84	626	46.84	1220
		46.86	28	46.86	816	46.86	1620	46.86	2417	46.86	3220											46.86	37.9954	46.86	186.663									46.86	16	46.86	631	46.86	1220
		46.88	23	46.88	820	46.88	1619	46.88	2417	46.88	3227											46.88	39.0611	46.88	186.357									46.88	17	46.88	621	46.88	1218
		46.9	20	46.9	818	46.9	1619	46.9	2417	46.9	3223											46.9	39.661	46.9	186.2									46.9	13	46.9	624	46.9	1227
		46.92	25	46.92	819	46.92	1620	46.92	2419	46.92	3211											46.92	40.0533	46.92	185.868									46.92	22	46.92	621	46.92	1216
		46.94	21	46.94	816	46.94	1618	46.94	2420	46.94	3229											46.94	40.3475	46.94	185.711									46.94	18	46.94	618	46.94	1223
		46.96	20	46.96	820	46.96	1619	46.96	2411	46.96	3224											46.96	40.5198	46.96	186.091									46.96	17	46.96	631	46.96	1215
		46.98	23	46.98	813	46.98	1616	46.98	2420	46.98	3216											46.98	40.7244	46.98	187.032									46.98	12	46.98	623	46.98	1216
		47	16	47	812	47	1621	47	2413	47	3218											47	40.2265	47	188.17									47	11	47	619	47	1230
		47.02	20	47.02	813	47.02	1617	47.02	2422	47.02	3218											47.02	39.864	47.02	188.588									47.02	13	47.02	624	47.02	1221
		47.04	18	47.04	815	47.04	1622	47.04	2418	47.04	3224											47.04	40.151	47.04	189.626									47.04	16	47.04	620	47.04	1222
		47.06	20	47.06	818	47.06	1625	47.06	2418	47.06	3223											47.06	40.171	47.06	190.344									47.06	15	47.06	619	47.06	1228
		47.08	23	47.08	812	47.08	1623	47.08	2413	47.08	3220											47.08	39.9778	47.08	192.455									47.08	14	47.08	618	47.08	1222
		47.1	15	47.1	812	47.1	1618	47.1	2415	47.1	3223											47.1	39.3191	47.1	193.27									47.1	19	47.1	622	47.1	1224
		47.12	26	47.12	814	47.12	1622	47.12	2416	47.12	3217											47.12	38.9958	47.12	193.562									47.12	17	47.12	632	47.12	1221
		47.14	13	47.14	820	47.14	1622	47.14	2415	47.14	3218											47.14	38.4282	47.14	193.701									47.14	14	47.14	614	47.14	1217
		47.16	14	47.16	812	47.16	1625	47.16	2424	47.16	3223											47.16	38.493	47.16	193.51									47.16	11	47.16	632	47.16	1218
		47.18	19	47.18	822	47.18	1625	47.18	2417	47.18	3222											47.18	39.1072	47.18	194.08									47.18	30	47.18	617	47.18	1218
		47.2	23	47.2	817	47.2	1627	47.2	2424	47.2	3214											47.2	39.9703	47.2	194.395									47.2	18	47.2	618	47.2	1217
		47.22	14	47.22	817	47.22	1621	47.22	2421	47.22	3220											47.22	39.7604	47.22	195.443									47.22	15	47.22	626	47.22	1220
		47.24	20	47.24	816	47.24	1619	47.24	2413	47.24	3220											47.24	39.714	47.24	196.678									47.24	9	47.24	616	47.24	1224
		47.26	21	47.26	812	47.26	1620	47.26	2421	47.26	3211											47.26	39.9886	47.26	197.471									47.26	20	47.26	630	47.26	1218
		47.28	16	47.28	814	47.28	1624	47.28	2414	47.28	3227											47.28	40.1245	47.28	197.452									47.28	15	47.28	632	47.28	1218
		47.3	21	47.3	812	47.3	1622	47.3	2425	47.3	3217											47.3	39.9948	47.3	198.482									47.3	20	47.3	625	47.3	1225
		47.32	17	47.32	815	47.32	1628	47.32	2419	47.32	3214											47.32	40.4727	47.32	198.059									47.32	15	47.32	615	47.32	1218
		47.34	19	47.34	810	47.34	1623	47.34	2423	47.34	3221											47.34	42.3674	47.34	197.526									47.34	13	47.34	618	47.34	1231
		47.36	20	47.36	825	47.36	1625	47.36	2410	47.36	3212											47.36	42.812	47.36	198.431									47.36	24	47.36	620	47.36	1221
		47.38	18	47.38	817	47.38	1624	47.38	2417	47.38	3212											47.38	44.7771	47.38	198.838									47.38	24	47.38	627	47.38	1218
		47.4	14	47.4	813	47.4	1627	47.4	2413	47.4	3210											47.4	46.7045	47.4	198.134									47.4	16	47.4	628	47.4	1232
		47.42	17	47.42	821	47.42	1618	47.42	2418	47.42	3218											47.42	48.8025	47.42	197.702									47.42	14	47.42	633	47.42	1221
		47.44	14	47.44	818	47.44	1622	47.44	2412	47.44	3224											47.44	49.6303	47.44	200.507									47.44	15	47.44	623	47.44	1222
		47.46	15	47.46	814	47.46	1623	47.46	2419	47.46	3214											47.46	49.9408	47.46	201.709									47.46	16	47.46	627	47.46	1224
		47.48	19	47.48	819	47.48	1623	47.48	2413	47.48	3223											47.48	51.646	47.48	204.314									47.48	27	47.48	626	47.48	1224
		47.5	24	47.5	820	47.5	1623	47.5	2415	47.5	3229											47.5	52.5263	47.5	205.677									47.5	17	47.5	636	47.5	1224
		47.52	15	47.52	833	47.52	1630	47.52	2419	47.52	3219											47.52	52.8104	47.52	207.077									47.52	23	47.52	630	47.52	1221
		47.54	18	47.54	813	47.54	1626	47.54	2416	47.54	3221											47.54	53.3756	47.54	208.064									47.54	25	47.54	627	47.54	1234
		47.56	25	47.56	821	47.56	1630	47.56	2430	47.56	3223											47.56	54.592	47.56	208.298									47.56	21	47.56	633	47.56	1221
		47.58	24	47.58	826	47.58	1634	47.58	2417	47.58	3225											47.58	54.2602	47.58	209.296									47.58	21	47.58	633	47.58	1235
		47.6	27	47.6	820	47.6	1628	47.6	2425	47.6	3227											47.6	52.8833	47.6	210.535									47.6	22	47.6	636	47.6	1228
		47.62	26	47.62	833	47.62	1636	47.62	2423	47.62	3224											47.62	51.3887	47.62	210.684									47.62	25	47.62	628	47.62	1223
		47.64	27	47.64	825	47.64	1623	47.64	2427	47.64	3217											47.64	50.1255	47.64	210.208									47.64	27	47.64	626	47.64	1223
		47.66	37	47.66	822	47.66	1622	47.66	2425	47.66	3229											47.66	47.6672	47.66	207.575									47.66	24	47.66	625	47.66	1235
		47.68	36	47.68	834	47.68	1620	47.68	2426	47.68	3232											47.68	45.7493	47.68	205.373									47.68	20	47.68	624	47.68	1220
		47.7	31	47.7	822	47.7	1622	47.7	2419	47.7	3214											47.7	43.6823	47.7	203.009									47.7	26	47.7	631	47.7	1234
		47.72	35	47.72	824	47.72	1630	47.72	2425	47.72	3223											47.72	41.8052	47.72	199.614									47.72	18	47.72	631	47.72	1231
		47.74	29	47.74	831	47.74	1622	47.74	2419	47.74	3220											47.74	40.727	47.74	198.722									47.74	22	47.74	636	47.74	1236
		47.76	41	47.76	829	47.76	1638	47.76	2422	47.76	3224											47.76	38.6022	47.76	197.442									47.76	21	47.76	644	47.76	1237
		47.78	41	47.78	830	47.78	1627	47.78	2430	47.78	3236											47.78	38.4456	47.78	194.053									47.78	24	47.78	666	47.78	1241
		47.8	42	47.8	836	47.8	1633	47.8	2422	47.8	3227											47.8	38.0206	47.8	191.341									47.8	18	47.8	670	47.8	1244
		47.82	36	47.82	836	47.82	1652	47.82	2432	47.82	3242											47.82	37.1523	47.82	190.592									47.82	31	47.82	686	47.82	1262
		47.84	52	47.84	849	47.84	1669	47.84	2429	47.84	3249											47.84	36.3174	47.84	190.768									47.84	34	47.84	679	47.84	1285
		47.86	37	47.86	847	47.86	1669	47.86	2442	47.86	3259											47.86	36.6103	47.86	189.057									47.86	49	47.86	695	47.86	1295
		47.88	47	47.88	845	47.88	1677	47.88	2449	47.88	3269											47.88	37.2916	47.88	189.746									47.88	36	47.88	699	47.88	1287
		47.9	40	47.9	868	47.9	1678	47.9	2449	47.9	3266											47.9	36.1791	47.9	189.444									47.9	49	47.9	710	47.9	1306
		47.92	50	47.92	852	47.92	1680	47.92	2479	47.92	3274											47.92	35.2403	47.92	188.069									47.92	52	47.92	713	47.92	1287
		47.94	50	47.94	891	47.94	1667	47.94	2486	47.94	3267											47.94	35.5168	47.94	187.397									47.94	49	47.94	705	47.94	1284
		47.96	54	47.96	878	47.96	1681	47.96	2491	47.96	3270											47.96	35.5747	47.96	186.468									47.96	77	47.96	704	47.96	1290
		47.98	62	47.98	877	47.98	1680	47.98	2496	47.98	3268											47.98	35.6744	47.98	187.16									47.98	64	47.98	685	47.98	1264
		48	52	48	886	48	1680	48	2483	48	3254											48	35.8591	48	187.714									48	78	48	678	48	1287
		48.02	55	48.02	869	48.02	1662	48.02	2493	48.02	3263											48.02	36.7604	48.02	186.094									48.02	95	48.02	657	48.02	1267
		48.04	38	48.04	867	48.04	1671	48.04	2484	48.04	3269											48.04	36.4201	48.04	184.618									48.04	70	48.04	668	48.04	1250
		48.06	44	48.06	861	48.06	1657	48.06	2475	48.06	3254											48.06	36.6548	48.06	183.26									48.06	72	48.06	667	48.06	1247
		48.08	39	48.08	855	48.08	1658	48.08	2473	48.08	3247											48.08	37.0539	48.08	183.097									48.08	75	48.08	649	48.08	1257
		48.1	32	48.1	849	48.1	1644	48.1	2473	48.1	3252											48.1	37.3374	48.1	182.634									48.1	54	48.1	657	48.1	1250
		48.12	38	48.12	845	48.12	1634	48.12	2457	48.12	3239											48.12	37.4341	48.12	182.877									48.12	59	48.12	634	48.12	1246
		48.14	38	48.14	837	48.14	1626	48.14	2457	48.14	3251											48.14	37.7427	48.14	183.503									48.14	48	48.14	634	48.14	1231
		48.16	34	48.16	826	48.16	1629	48.16	2451	48.16	3234											48.16	37.6319	48.16	182.948									48.16	35	48.16	629	48.16	1220
		48.18	24	48.18	837	48.18	1633	48.18	2440	48.18	3235											48.18	38.2612	48.18	182.972									48.18	43	48.18	626	48.18	1224
		48.2	33	48.2	827	48.2	1625	48.2	2432	48.2	3227											48.2	37.883	48.2	183.417									48.2	29	48.2	634	48.2	1226
		48.22	24	48.22	823	48.22	1624	48.22	2425	48.22	3227											48.22	36.9709	48.22	183.408									48.22	22	48.22	618	48.22	1238
		48.24	19	48.24	832	48.24	1629	48.24	2428	48.24	3226											48.24	36.6473	48.24	183.017									48.24	21	48.24	631	48.24	1224
		48.26	24	48.26	828	48.26	1630	48.26	2424	48.26	3229											48.26	35.7813	48.26	184.17									48.26	30	48.26	633	48.26	1221
		48.28	17	48.28	833	48.28	1619	48.28	2429	48.28	3229											48.28	34.7529	48.28	185.319									48.28	23	48.28	635	48.28	1235
		48.3	27	48.3	826	48.3	1628	48.3	2417	48.3	3216											48.3	34.1641	48.3	185.58									48.3	16	48.3	632	48.3	1244
		48.32	14	48.32	831	48.32	1629	48.32	2430	48.32	3231											48.32	34.7493	48.32	185.986									48.32	18	48.32	646	48.32	1240
		48.34	21	48.34	822	48.34	1638	48.34	2428	48.34	3231											48.34	34.9951	48.34	188.626									48.34	28	48.34	656	48.34	1264
		48.36	18	48.36	832	48.36	1651	48.36	2434	48.36	3239											48.36	35.6963	48.36	190.127									48.36	22	48.36	672	48.36	1259
		48.38	24	48.38	833	48.38	1651	48.38	2430	48.38	3237											48.38	36.1873	48.38	192.736									48.38	34	48.38	664	48.38	1256
		48.4	22	48.4	837	48.4	1666	48.4	2428	48.4	3246											48.4	37.3583	48.4	193.281									48.4	29	48.4	665	48.4	1254
		48.42	28	48.42	855	48.42	1657	48.42	2447	48.42	3235											48.42	39.4459	48.42	194.315									48.42	30	48.42	690	48.42	1269
		48.44	33	48.44	847	48.44	1661	48.44	2452	48.44	3251											48.44	40.8712	48.44	196.882									48.44	42	48.44	675	48.44	1273
		48.46	33	48.46	863	48.46	1660	48.46	2448	48.46	3257											48.46	41.3155	48.46	199.288									48.46	40	48.46	674	48.46	1269
		48.48	27	48.48	865	48.48	1660	48.48	2455	48.48	3271											48.48	43.2105	48.48	199.78									48.48	41	48.48	698	48.48	1261
		48.5	36	48.5	859	48.5	1664	48.5	2460	48.5	3263											48.5	44.2641	48.5	201.762									48.5	40	48.5	675	48.5	1263
		48.52	49	48.52	855	48.52	1661	48.52	2466	48.52	3262											48.52	44.2769	48.52	202.534									48.52	52	48.52	673	48.52	1260
		48.54	30	48.54	852	48.54	1661	48.54	2450	48.54	3244											48.54	45.6299	48.54	203.547									48.54	55	48.54	656	48.54	1259
		48.56	32	48.56	862	48.56	1660	48.56	2464	48.56	3268											48.56	45.9693	48.56	204.718									48.56	63	48.56	652	48.56	1256
		48.58	28	48.58	840	48.58	1653	48.58	2478	48.58	3253											48.58	46.713	48.58	205.935									48.58	57	48.58	661	48.58	1263
		48.6	35	48.6	843	48.6	1644	48.6	2455	48.6	3244											48.6	45.4417	48.6	205.386									48.6	52	48.6	651	48.6	1249
		48.62	38	48.62	845	48.62	1646	48.62	2452	48.62	3243											48.62	44.491	48.62	204.348									48.62	58	48.62	642	48.62	1238
		48.64	31	48.64	851	48.64	1637	48.64	2443	48.64	3232											48.64	43.4691	48.64	203.479									48.64	49	48.64	644	48.64	1234
		48.66	28	48.66	847	48.66	1635	48.66	2465	48.66	3240											48.66	43.087	48.66	203.09									48.66	53	48.66	631	48.66	1247
		48.68	35	48.68	835	48.68	1640	48.68	2448	48.68	3231											48.68	43.6437	48.68	201.374									48.68	53	48.68	626	48.68	1232
		48.7	28	48.7	835	48.7	1640	48.7	2434	48.7	3234											48.7	43.8993	48.7	199.77									48.7	35	48.7	631	48.7	1232
		48.72	36	48.72	831	48.72	1623	48.72	2439	48.72	3220											48.72	42.8941	48.72	199.365									48.72	34	48.72	632	48.72	1245
		48.74	32	48.74	833	48.74	1628	48.74	2430	48.74	3234											48.74	41.8565	48.74	198.588									48.74	41	48.74	628	48.74	1240
		48.76	36	48.76	833	48.76	1621	48.76	2429	48.76	3238											48.76	41.5456	48.76	196.921									48.76	22	48.76	632	48.76	1234
		48.78	45	48.78	842	48.78	1632	48.78	2427	48.78	3219											48.78	40.6741	48.78	194.403									48.78	29	48.78	636	48.78	1246
		48.8	32	48.8	842	48.8	1631	48.8	2428	48.8	3239											48.8	40.3145	48.8	191.933									48.8	21	48.8	643	48.8	1229
		48.82	38	48.82	836	48.82	1649	48.82	2422	48.82	3246											48.82	39.1308	48.82	191.688									48.82	25	48.82	637	48.82	1248
		48.84	37	48.84	849	48.84	1634	48.84	2427	48.84	3234											48.84	37.3557	48.84	191.654									48.84	26	48.84	646	48.84	1236
		48.86	41	48.86	835	48.86	1634	48.86	2424	48.86	3239											48.86	36.1252	48.86	189.981									48.86	27	48.86	640	48.86	1254
		48.88	44	48.88	839	48.88	1628	48.88	2426	48.88	3240											48.88	36.374	48.88	187.477									48.88	44	48.88	639	48.88	1244
		48.9	35	48.9	831	48.9	1626	48.9	2450	48.9	3243											48.9	34.7829	48.9	186.607									48.9	27	48.9	635	48.9	1238
		48.92	36	48.92	837	48.92	1640	48.92	2431	48.92	3232											48.92	34.0621	48.92	185.249									48.92	27	48.92	636	48.92	1235
		48.94	35	48.94	827	48.94	1630	48.94	2430	48.94	3237											48.94	34.5276	48.94	184.431									48.94	25	48.94	633	48.94	1228
		48.96	37	48.96	828	48.96	1626	48.96	2425	48.96	3231											48.96	33.6277	48.96	183.958									48.96	40	48.96	627	48.96	1233
		48.98	40	48.98	826	48.98	1629	48.98	2427	48.98	3228											48.98	33.2252	48.98	184.065									48.98	26	48.98	627	48.98	1226
		49	36	49	825	49	1620	49	2424	49	3228											49	33.1363	49	183.312									49	27	49	621	49	1222
		49.02	23	49.02	828	49.02	1620	49.02	2432	49.02	3221											49.02	33.2713	49.02	181.932									49.02	24	49.02	628	49.02	1224
		49.04	30	49.04	820	49.04	1626	49.04	2423	49.04	3229											49.04	33.3413	49.04	181.542									49.04	28	49.04	622	49.04	1225
		49.06	25	49.06	822	49.06	1621	49.06	2425	49.06	3219											49.06	33.358	49.06	181.188									49.06	12	49.06	626	49.06	1226
		49.08	35	49.08	822	49.08	1621	49.08	2419	49.08	3228											49.08	33.6943	49.08	180.704									49.08	21	49.08	623	49.08	1232
		49.1	17	49.1	818	49.1	1629	49.1	2424	49.1	3218											49.1	32.9379	49.1	179.935									49.1	21	49.1	623	49.1	1230
		49.12	33	49.12	820	49.12	1623	49.12	2421	49.12	3218											49.12	33.1026	49.12	181.121									49.12	19	49.12	620	49.12	1214
		49.14	35	49.14	821	49.14	1617	49.14	2412	49.14	3214											49.14	33.6659	49.14	181.771									49.14	21	49.14	620	49.14	1212
		49.16	35	49.16	821	49.16	1620	49.16	2423	49.16	3219											49.16	34.0964	49.16	183.001									49.16	20	49.16	622	49.16	1221
		49.18	43	49.18	831	49.18	1621	49.18	2415	49.18	3221											49.18	35.1468	49.18	182.946									49.18	19	49.18	625	49.18	1228
		49.2	39	49.2	827	49.2	1624	49.2	2421	49.2	3223											49.2	34.8241	49.2	183.312									49.2	16	49.2	616	49.2	1235
		49.22	39	49.22	837	49.22	1619	49.22	2413	49.22	3234											49.22	35.543	49.22	184.547									49.22	10	49.22	619	49.22	1230
		49.24	58	49.24	828	49.24	1618	49.24	2416	49.24	3239											49.24	35.7473	49.24	186.324									49.24	18	49.24	622	49.24	1231
		49.26	53	49.26	835	49.26	1621	49.26	2415	49.26	3227											49.26	37.0968	49.26	185.723									49.26	14	49.26	633	49.26	1227
		49.28	60	49.28	845	49.28	1618	49.28	2415	49.28	3235											49.28	36.8156	49.28	187.017									49.28	19	49.28	625	49.28	1233
		49.3	62	49.3	845	49.3	1619	49.3	2421	49.3	3236											49.3	37.3822	49.3	188.433									49.3	19	49.3	625	49.3	1234
		49.32	87	49.32	839	49.32	1620	49.32	2425	49.32	3234											49.32	38.1367	49.32	189.26									49.32	15	49.32	621	49.32	1230
		49.34	86	49.34	846	49.34	1623	49.34	2418	49.34	3242											49.34	38.0356	49.34	190.212									49.34	22	49.34	633	49.34	1229
		49.36	92	49.36	850	49.36	1623	49.36	2424	49.36	3249											49.36	37.8235	49.36	190.517									49.36	23	49.36	626	49.36	1231
		49.38	112	49.38	843	49.38	1611	49.38	2419	49.38	3241											49.38	38.2788	49.38	191.187									49.38	26	49.38	621	49.38	1234
		49.4	91	49.4	840	49.4	1626	49.4	2424	49.4	3233											49.4	38.8869	49.4	189.882									49.4	27	49.4	625	49.4	1221
		49.42	83	49.42	858	49.42	1624	49.42	2432	49.42	3254											49.42	38.646	49.42	188.789									49.42	24	49.42	633	49.42	1230
		49.44	86	49.44	831	49.44	1622	49.44	2423	49.44	3250											49.44	37.6142	49.44	187.796									49.44	24	49.44	622	49.44	1229
		49.46	94	49.46	831	49.46	1623	49.46	2424	49.46	3234											49.46	35.8271	49.46	186.548									49.46	29	49.46	624	49.46	1235
		49.48	77	49.48	834	49.48	1628	49.48	2424	49.48	3236											49.48	35.8199	49.48	185.602									49.48	22	49.48	621	49.48	1233
		49.5	83	49.5	832	49.5	1623	49.5	2421	49.5	3229											49.5	35.8451	49.5	184.736									49.5	20	49.5	616	49.5	1224
		49.52	70	49.52	830	49.52	1623	49.52	2433	49.52	3235											49.52	36.7172	49.52	184.69									49.52	26	49.52	618	49.52	1219
		49.54	58	49.54	829	49.54	1621	49.54	2418	49.54	3231											49.54	36.545	49.54	184.363									49.54	19	49.54	624	49.54	1213
		49.56	53	49.56	818	49.56	1620	49.56	2424	49.56	3231											49.56	37.8235	49.56	184.121									49.56	23	49.56	620	49.56	1221
		49.58	47	49.58	820	49.58	1618	49.58	2425	49.58	3225											49.58	37.7244	49.58	182.894									49.58	11	49.58	619	49.58	1218
		49.6	57	49.6	829	49.6	1620	49.6	2421	49.6	3230											49.6	36.5809	49.6	181.281									49.6	23	49.6	620	49.6	1226
		49.62	44	49.62	824	49.62	1615	49.62	2426	49.62	3217											49.62	36.0608	49.62	181.89									49.62	20	49.62	619	49.62	1219
		49.64	47	49.64	825	49.64	1636	49.64	2413	49.64	3230											49.64	35.2932	49.64	181.929									49.64	22	49.64	622	49.64	1223
		49.66	36	49.66	822	49.66	1612	49.66	2425	49.66	3221											49.66	35.8431	49.66	181.974									49.66	13	49.66	627	49.66	1221
		49.68	23	49.68	818	49.68	1616	49.68	2416	49.68	3219											49.68	36.5312	49.68	183.344									49.68	20	49.68	619	49.68	1221
		49.7	31	49.7	812	49.7	1622	49.7	2419	49.7	3229											49.7	35.9294	49.7	182.48									49.7	19	49.7	624	49.7	1230
		49.72	26	49.72	819	49.72	1614	49.72	2424	49.72	3219											49.72	36.6754	49.72	182.386									49.72	9	49.72	621	49.72	1223
		49.74	23	49.74	820	49.74	1616	49.74	2423	49.74	3218											49.74	37.7679	49.74	182.334									49.74	15	49.74	611	49.74	1222
		49.76	23	49.76	816	49.76	1622	49.76	2419	49.76	3214											49.76	37.9657	49.76	182.108									49.76	17	49.76	616	49.76	1231
		49.78	22	49.78	814	49.78	1624	49.78	2415	49.78	3225											49.78	38.8294	49.78	181.993									49.78	15	49.78	622	49.78	1229
		49.8	26	49.8	809	49.8	1624	49.8	2409	49.8	3223											49.8	39.2357	49.8	181.359									49.8	14	49.8	622	49.8	1214
		49.82	28	49.82	817	49.82	1615	49.82	2424	49.82	3217											49.82	39.2252	49.82	181.538									49.82	19	49.82	624	49.82	1208
		49.84	21	49.84	816	49.84	1624	49.84	2419	49.84	3219											49.84	38.5603	49.84	181.323									49.84	16	49.84	620	49.84	1217
		49.86	26	49.86	822	49.86	1613	49.86	2418	49.86	3213											49.86	38.4201	49.86	181.215									49.86	9	49.86	618	49.86	1225
		49.88	16	49.88	817	49.88	1630	49.88	2413	49.88	3221											49.88	39.7751	49.88	181.179									49.88	13	49.88	619	49.88	1218
		49.9	28	49.9	820	49.9	1625	49.9	2424	49.9	3216											49.9	40.7404	49.9	180.76									49.9	14	49.9	630	49.9	1218
		49.92	21	49.92	814	49.92	1615	49.92	2423	49.92	3209											49.92	41.3128	49.92	180.832									49.92	11	49.92	625	49.92	1222
		49.94	16	49.94	814	49.94	1621	49.94	2413	49.94	3221											49.94	41.6198	49.94	182.404									49.94	15	49.94	620	49.94	1223
		49.96	9	49.96	810	49.96	1613	49.96	2422	49.96	3219											49.96	41.0072	49.96	182.111									49.96	11	49.96	615	49.96	1214
		49.98	18	49.98	814	49.98	1618	49.98	2418	49.98	3215											49.98	39.5087	49.98	181.523									49.98	25	49.98	622	49.98	1230
[truncated: 1,501 more rows]

## Sheet: Time of Coagulation
			Dosageof MSWIA
			0	463	1082
	Time of Coagulation		3	395	1008
			5	496	1133
			10	880	2065
			30	1132	2813
			WP	346	834
			N-WP	395	1008

## Sheet: Heavy Metal Leaching Concentrat
	Influence of curing age on leaching of heavy metal from NBFM
		Curing Age		Curing Age		Curing Age		Curing Age		Curing Age		Curing Age		Curing Age		Curing Age
		1	0.88	1	0.092	1	0.11	1	0.98	1	0.12	1	0.18	1	0.23	1	0.22
		3	0.33	3	0.068	3	0.05	3	0.44	3	0.04	3	0.09	3	0.11	3	0.13
		7	0.18	7	0.025	7	0.009	7	0.21	7	0.016	7	0.003	7	0.005	7	0.004
	MSWIA Washing Pretreatment
		WP	0.09	WP	0.022	WP	0.05	WP	0.13	WP	0.015	WP	0.003	WP	0.006	WP	0.002
		N-WP	0.18	N-WP	0.025	N-WP	0.07	N-WP	0.21	N-WP	0.016	N-WP	0.003	N-WP	0.005	N-WP	0.004
